# Supplementary material for: Network-based virus-host interaction prediction with application to SARS-CoV-2
Source: Patterns (N Y). 2021 Mar 29;2(5):100242. doi: 10.1016/j.patter.2021.100242 (PMC8006187; doi:10.1016/j.patter.2021.100242)
Supplement: Table S2. Edge table with edge types [file mmc2.xlsx]

## Sheet: Figure S2.(Edge Table with Edge
Source ID	Source Name	Target ID	Target Name	Relation
0	nsp15 Severe acute respiratory syndrome coronavirus 2	1	nsp15 Severe acute respiratory syndrome-related coronavirus	similar
0	nsp15 Severe acute respiratory syndrome coronavirus 2	2	nsp15 Human coronavirus HKU1	similar
0	nsp15 Severe acute respiratory syndrome coronavirus 2	82	Severe acute respiratory syndrome coronavirus 2	belongs
0	nsp15 Severe acute respiratory syndrome coronavirus 2	56	IRF3 Homo sapiens	interacts
0	nsp15 Severe acute respiratory syndrome coronavirus 2	58	IRF3 Macaca mulatta	interacts
0	nsp15 Severe acute respiratory syndrome coronavirus 2	60	IRF3 Rhinolophus ferrumequinum	interacts
0	nsp15 Severe acute respiratory syndrome coronavirus 2	61	IRF3 Felis catus	interacts
0	nsp15 Severe acute respiratory syndrome coronavirus 2	68	IRF3 Mesocricetus auratus	interacts
0	nsp15 Severe acute respiratory syndrome coronavirus 2	70	IRF3 Canis lupus familiaris	interacts
0	nsp15 Severe acute respiratory syndrome coronavirus 2	36	RIG-I Homo sapiens	interacts
0	nsp15 Severe acute respiratory syndrome coronavirus 2	38	RIG-I Macaca mulatta	interacts
0	nsp15 Severe acute respiratory syndrome coronavirus 2	39	RIG-I Canis lupus familiaris	interacts
0	nsp15 Severe acute respiratory syndrome coronavirus 2	41	RIG-I Mesocricetus auratus	interacts
1	nsp15 Severe acute respiratory syndrome-related coronavirus	2	nsp15 Human coronavirus HKU1	similar
1	nsp15 Severe acute respiratory syndrome-related coronavirus	83	Severe acute respiratory syndrome-related coronavirus	belongs
1	nsp15 Severe acute respiratory syndrome-related coronavirus	56	IRF3 Homo sapiens	interacts
1	nsp15 Severe acute respiratory syndrome-related coronavirus	60	IRF3 Rhinolophus ferrumequinum	interacts
1	nsp15 Severe acute respiratory syndrome-related coronavirus	61	IRF3 Felis catus	interacts
1	nsp15 Severe acute respiratory syndrome-related coronavirus	67	IRF3 Rattus norvegicus	interacts
1	nsp15 Severe acute respiratory syndrome-related coronavirus	69	IRF3 Mus musculus	interacts
1	nsp15 Severe acute respiratory syndrome-related coronavirus	244	MAVS Homo sapiens	interacts
1	nsp15 Severe acute respiratory syndrome-related coronavirus	251	MAVS Rhinolophus ferrumequinum	interacts
1	nsp15 Severe acute respiratory syndrome-related coronavirus	252	MAVS Felis catus	interacts
1	nsp15 Severe acute respiratory syndrome-related coronavirus	257	MAVS Mus musculus	interacts
1	nsp15 Severe acute respiratory syndrome-related coronavirus	258	MAVS Rattus norvegicus	interacts
2	nsp15 Human coronavirus HKU1	80	Human coronavirus HKU1	belongs
3	STAT1 Homo sapiens	4	STAT1 Pan troglodytes	similar
3	STAT1 Homo sapiens	5	STAT1 Macaca mulatta	similar
3	STAT1 Homo sapiens	6	STAT1 Felis catus	similar
3	STAT1 Homo sapiens	7	STAT1 Camelus dromedarius	similar
3	STAT1 Homo sapiens	8	STAT1 Equus caballus	similar
3	STAT1 Homo sapiens	9	STAT1 Canis lupus familiaris	similar
3	STAT1 Homo sapiens	10	STAT1 Rhinolophus ferrumequinum	similar
3	STAT1 Homo sapiens	11	STAT1 Bos taurus	similar
3	STAT1 Homo sapiens	12	STAT1 Ovis aries	similar
3	STAT1 Homo sapiens	13	STAT1 Ictidomys tridecemlineatus	similar
3	STAT1 Homo sapiens	14	STAT1 Oryctolagus cuniculus	similar
3	STAT1 Homo sapiens	15	STAT1 Rattus norvegicus	similar
3	STAT1 Homo sapiens	16	STAT1 Mus musculus	similar
3	STAT1 Homo sapiens	17	STAT1 Mesocricetus auratus	similar
3	STAT1 Homo sapiens	18	STAT1 Gallus gallus	similar
3	STAT1 Homo sapiens	204	Homo sapiens	belongs
3	STAT1 Homo sapiens	164	ORF3b Severe acute respiratory syndrome-related coronavirus	interacts
3	STAT1 Homo sapiens	182	ORF6 Severe acute respiratory syndrome-related coronavirus	interacts
3	STAT1 Homo sapiens	221	M protein Middle East respiratory syndrome-related coronavirus	interacts
3	STAT1 Homo sapiens	46	nsp1 Severe acute respiratory syndrome-related coronavirus	interacts
3	STAT1 Homo sapiens	103	ORF4a Middle East respiratory syndrome-related coronavirus	interacts
3	STAT1 Homo sapiens	43	ORF4b Middle East respiratory syndrome-related coronavirus	interacts
4	STAT1 Pan troglodytes	5	STAT1 Macaca mulatta	similar
4	STAT1 Pan troglodytes	6	STAT1 Felis catus	similar
4	STAT1 Pan troglodytes	7	STAT1 Camelus dromedarius	similar
4	STAT1 Pan troglodytes	8	STAT1 Equus caballus	similar
4	STAT1 Pan troglodytes	9	STAT1 Canis lupus familiaris	similar
4	STAT1 Pan troglodytes	10	STAT1 Rhinolophus ferrumequinum	similar
4	STAT1 Pan troglodytes	11	STAT1 Bos taurus	similar
4	STAT1 Pan troglodytes	12	STAT1 Ovis aries	similar
4	STAT1 Pan troglodytes	13	STAT1 Ictidomys tridecemlineatus	similar
4	STAT1 Pan troglodytes	14	STAT1 Oryctolagus cuniculus	similar
4	STAT1 Pan troglodytes	15	STAT1 Rattus norvegicus	similar
4	STAT1 Pan troglodytes	16	STAT1 Mus musculus	similar
4	STAT1 Pan troglodytes	17	STAT1 Mesocricetus auratus	similar
4	STAT1 Pan troglodytes	18	STAT1 Gallus gallus	similar
4	STAT1 Pan troglodytes	212	Pan troglodytes	belongs
5	STAT1 Macaca mulatta	6	STAT1 Felis catus	similar
5	STAT1 Macaca mulatta	7	STAT1 Camelus dromedarius	similar
5	STAT1 Macaca mulatta	8	STAT1 Equus caballus	similar
5	STAT1 Macaca mulatta	9	STAT1 Canis lupus familiaris	similar
5	STAT1 Macaca mulatta	10	STAT1 Rhinolophus ferrumequinum	similar
5	STAT1 Macaca mulatta	11	STAT1 Bos taurus	similar
5	STAT1 Macaca mulatta	12	STAT1 Ovis aries	similar
5	STAT1 Macaca mulatta	13	STAT1 Ictidomys tridecemlineatus	similar
5	STAT1 Macaca mulatta	14	STAT1 Oryctolagus cuniculus	similar
5	STAT1 Macaca mulatta	15	STAT1 Rattus norvegicus	similar
5	STAT1 Macaca mulatta	16	STAT1 Mus musculus	similar
5	STAT1 Macaca mulatta	17	STAT1 Mesocricetus auratus	similar
5	STAT1 Macaca mulatta	18	STAT1 Gallus gallus	similar
5	STAT1 Macaca mulatta	216	Macaca mulatta	belongs
6	STAT1 Felis catus	7	STAT1 Camelus dromedarius	similar
6	STAT1 Felis catus	8	STAT1 Equus caballus	similar
6	STAT1 Felis catus	9	STAT1 Canis lupus familiaris	similar
6	STAT1 Felis catus	10	STAT1 Rhinolophus ferrumequinum	similar
6	STAT1 Felis catus	11	STAT1 Bos taurus	similar
6	STAT1 Felis catus	12	STAT1 Ovis aries	similar
6	STAT1 Felis catus	13	STAT1 Ictidomys tridecemlineatus	similar
6	STAT1 Felis catus	14	STAT1 Oryctolagus cuniculus	similar
6	STAT1 Felis catus	15	STAT1 Rattus norvegicus	similar
6	STAT1 Felis catus	16	STAT1 Mus musculus	similar
6	STAT1 Felis catus	17	STAT1 Mesocricetus auratus	similar
6	STAT1 Felis catus	18	STAT1 Gallus gallus	similar
6	STAT1 Felis catus	209	Felis catus	belongs
6	STAT1 Felis catus	164	ORF3b Severe acute respiratory syndrome-related coronavirus	interacts
6	STAT1 Felis catus	182	ORF6 Severe acute respiratory syndrome-related coronavirus	interacts
6	STAT1 Felis catus	46	nsp1 Severe acute respiratory syndrome-related coronavirus	interacts
7	STAT1 Camelus dromedarius	8	STAT1 Equus caballus	similar
7	STAT1 Camelus dromedarius	9	STAT1 Canis lupus familiaris	similar
7	STAT1 Camelus dromedarius	10	STAT1 Rhinolophus ferrumequinum	similar
7	STAT1 Camelus dromedarius	11	STAT1 Bos taurus	similar
7	STAT1 Camelus dromedarius	12	STAT1 Ovis aries	similar
7	STAT1 Camelus dromedarius	13	STAT1 Ictidomys tridecemlineatus	similar
7	STAT1 Camelus dromedarius	14	STAT1 Oryctolagus cuniculus	similar
7	STAT1 Camelus dromedarius	15	STAT1 Rattus norvegicus	similar
7	STAT1 Camelus dromedarius	16	STAT1 Mus musculus	similar
7	STAT1 Camelus dromedarius	17	STAT1 Mesocricetus auratus	similar
7	STAT1 Camelus dromedarius	18	STAT1 Gallus gallus	similar
7	STAT1 Camelus dromedarius	208	Camelus dromedarius	belongs
7	STAT1 Camelus dromedarius	221	M protein Middle East respiratory syndrome-related coronavirus	interacts
7	STAT1 Camelus dromedarius	103	ORF4a Middle East respiratory syndrome-related coronavirus	interacts
7	STAT1 Camelus dromedarius	43	ORF4b Middle East respiratory syndrome-related coronavirus	interacts
8	STAT1 Equus caballus	9	STAT1 Canis lupus familiaris	similar
8	STAT1 Equus caballus	10	STAT1 Rhinolophus ferrumequinum	similar
8	STAT1 Equus caballus	11	STAT1 Bos taurus	similar
8	STAT1 Equus caballus	12	STAT1 Ovis aries	similar
8	STAT1 Equus caballus	13	STAT1 Ictidomys tridecemlineatus	similar
8	STAT1 Equus caballus	14	STAT1 Oryctolagus cuniculus	similar
8	STAT1 Equus caballus	15	STAT1 Rattus norvegicus	similar
8	STAT1 Equus caballus	16	STAT1 Mus musculus	similar
8	STAT1 Equus caballus	17	STAT1 Mesocricetus auratus	similar
8	STAT1 Equus caballus	18	STAT1 Gallus gallus	similar
8	STAT1 Equus caballus	215	Equus caballus	belongs
9	STAT1 Canis lupus familiaris	10	STAT1 Rhinolophus ferrumequinum	similar
9	STAT1 Canis lupus familiaris	11	STAT1 Bos taurus	similar
9	STAT1 Canis lupus familiaris	12	STAT1 Ovis aries	similar
9	STAT1 Canis lupus familiaris	13	STAT1 Ictidomys tridecemlineatus	similar
9	STAT1 Canis lupus familiaris	14	STAT1 Oryctolagus cuniculus	similar
9	STAT1 Canis lupus familiaris	15	STAT1 Rattus norvegicus	similar
9	STAT1 Canis lupus familiaris	16	STAT1 Mus musculus	similar
9	STAT1 Canis lupus familiaris	17	STAT1 Mesocricetus auratus	similar
9	STAT1 Canis lupus familiaris	18	STAT1 Gallus gallus	similar
9	STAT1 Canis lupus familiaris	207	Canis lupus familiaris	belongs
10	STAT1 Rhinolophus ferrumequinum	11	STAT1 Bos taurus	similar
10	STAT1 Rhinolophus ferrumequinum	12	STAT1 Ovis aries	similar
10	STAT1 Rhinolophus ferrumequinum	13	STAT1 Ictidomys tridecemlineatus	similar
10	STAT1 Rhinolophus ferrumequinum	14	STAT1 Oryctolagus cuniculus	similar
10	STAT1 Rhinolophus ferrumequinum	15	STAT1 Rattus norvegicus	similar
10	STAT1 Rhinolophus ferrumequinum	16	STAT1 Mus musculus	similar
10	STAT1 Rhinolophus ferrumequinum	17	STAT1 Mesocricetus auratus	similar
10	STAT1 Rhinolophus ferrumequinum	18	STAT1 Gallus gallus	similar
10	STAT1 Rhinolophus ferrumequinum	219	Rhinolophus ferrumequinum	belongs
10	STAT1 Rhinolophus ferrumequinum	164	ORF3b Severe acute respiratory syndrome-related coronavirus	interacts
10	STAT1 Rhinolophus ferrumequinum	182	ORF6 Severe acute respiratory syndrome-related coronavirus	interacts
10	STAT1 Rhinolophus ferrumequinum	46	nsp1 Severe acute respiratory syndrome-related coronavirus	interacts
11	STAT1 Bos taurus	12	STAT1 Ovis aries	similar
11	STAT1 Bos taurus	13	STAT1 Ictidomys tridecemlineatus	similar
11	STAT1 Bos taurus	14	STAT1 Oryctolagus cuniculus	similar
11	STAT1 Bos taurus	15	STAT1 Rattus norvegicus	similar
11	STAT1 Bos taurus	16	STAT1 Mus musculus	similar
11	STAT1 Bos taurus	17	STAT1 Mesocricetus auratus	similar
11	STAT1 Bos taurus	18	STAT1 Gallus gallus	similar
11	STAT1 Bos taurus	211	Bos taurus	belongs
12	STAT1 Ovis aries	13	STAT1 Ictidomys tridecemlineatus	similar
12	STAT1 Ovis aries	14	STAT1 Oryctolagus cuniculus	similar
12	STAT1 Ovis aries	15	STAT1 Rattus norvegicus	similar
12	STAT1 Ovis aries	16	STAT1 Mus musculus	similar
12	STAT1 Ovis aries	17	STAT1 Mesocricetus auratus	similar
12	STAT1 Ovis aries	18	STAT1 Gallus gallus	similar
12	STAT1 Ovis aries	217	Ovis aries	belongs
13	STAT1 Ictidomys tridecemlineatus	14	STAT1 Oryctolagus cuniculus	similar
13	STAT1 Ictidomys tridecemlineatus	15	STAT1 Rattus norvegicus	similar
13	STAT1 Ictidomys tridecemlineatus	16	STAT1 Mus musculus	similar
13	STAT1 Ictidomys tridecemlineatus	17	STAT1 Mesocricetus auratus	similar
13	STAT1 Ictidomys tridecemlineatus	18	STAT1 Gallus gallus	similar
13	STAT1 Ictidomys tridecemlineatus	210	Ictidomys tridecemlineatus	belongs
14	STAT1 Oryctolagus cuniculus	15	STAT1 Rattus norvegicus	similar
14	STAT1 Oryctolagus cuniculus	16	STAT1 Mus musculus	similar
14	STAT1 Oryctolagus cuniculus	17	STAT1 Mesocricetus auratus	similar
14	STAT1 Oryctolagus cuniculus	18	STAT1 Gallus gallus	similar
14	STAT1 Oryctolagus cuniculus	214	Oryctolagus cuniculus	belongs
15	STAT1 Rattus norvegicus	16	STAT1 Mus musculus	similar
15	STAT1 Rattus norvegicus	17	STAT1 Mesocricetus auratus	similar
15	STAT1 Rattus norvegicus	18	STAT1 Gallus gallus	similar
15	STAT1 Rattus norvegicus	206	Rattus norvegicus	belongs
15	STAT1 Rattus norvegicus	164	ORF3b Severe acute respiratory syndrome-related coronavirus	interacts
15	STAT1 Rattus norvegicus	182	ORF6 Severe acute respiratory syndrome-related coronavirus	interacts
15	STAT1 Rattus norvegicus	221	M protein Middle East respiratory syndrome-related coronavirus	interacts
15	STAT1 Rattus norvegicus	46	nsp1 Severe acute respiratory syndrome-related coronavirus	interacts
15	STAT1 Rattus norvegicus	103	ORF4a Middle East respiratory syndrome-related coronavirus	interacts
15	STAT1 Rattus norvegicus	43	ORF4b Middle East respiratory syndrome-related coronavirus	interacts
16	STAT1 Mus musculus	17	STAT1 Mesocricetus auratus	similar
16	STAT1 Mus musculus	18	STAT1 Gallus gallus	similar
16	STAT1 Mus musculus	205	Mus musculus	belongs
16	STAT1 Mus musculus	164	ORF3b Severe acute respiratory syndrome-related coronavirus	interacts
16	STAT1 Mus musculus	182	ORF6 Severe acute respiratory syndrome-related coronavirus	interacts
16	STAT1 Mus musculus	221	M protein Middle East respiratory syndrome-related coronavirus	interacts
16	STAT1 Mus musculus	46	nsp1 Severe acute respiratory syndrome-related coronavirus	interacts
16	STAT1 Mus musculus	103	ORF4a Middle East respiratory syndrome-related coronavirus	interacts
16	STAT1 Mus musculus	43	ORF4b Middle East respiratory syndrome-related coronavirus	interacts
17	STAT1 Mesocricetus auratus	18	STAT1 Gallus gallus	similar
17	STAT1 Mesocricetus auratus	220	Mesocricetus auratus	belongs
18	STAT1 Gallus gallus	213	Gallus gallus	belongs
19	IRF9 Homo sapiens	20	IRF9 Macaca mulatta	similar
19	IRF9 Homo sapiens	21	IRF9 Pan troglodytes	similar
19	IRF9 Homo sapiens	22	IRF9 Felis catus	similar
19	IRF9 Homo sapiens	23	IRF9 Camelus dromedarius	similar
19	IRF9 Homo sapiens	24	IRF9 Sus scrofa domesticus	similar
19	IRF9 Homo sapiens	25	IRF9 Equus caballus	similar
19	IRF9 Homo sapiens	26	IRF9 Rhinolophus ferrumequinum	similar
19	IRF9 Homo sapiens	27	IRF9 Ovis aries	similar
19	IRF9 Homo sapiens	28	IRF9 Canis lupus familiaris	similar
19	IRF9 Homo sapiens	29	IRF9 Bos taurus	similar
19	IRF9 Homo sapiens	30	IRF9 Ictidomys tridecemlineatus	similar
19	IRF9 Homo sapiens	31	IRF9 Oryctolagus cuniculus	similar
19	IRF9 Homo sapiens	32	IRF9 Mus musculus	similar
19	IRF9 Homo sapiens	33	IRF9 Mesocricetus auratus	similar
19	IRF9 Homo sapiens	34	IRF9 Rattus norvegicus	similar
19	IRF9 Homo sapiens	35	IRF9 Gallus gallus	similar
19	IRF9 Homo sapiens	204	Homo sapiens	belongs
19	IRF9 Homo sapiens	164	ORF3b Severe acute respiratory syndrome-related coronavirus	interacts
19	IRF9 Homo sapiens	182	ORF6 Severe acute respiratory syndrome-related coronavirus	interacts
19	IRF9 Homo sapiens	221	M protein Middle East respiratory syndrome-related coronavirus	interacts
19	IRF9 Homo sapiens	103	ORF4a Middle East respiratory syndrome-related coronavirus	interacts
19	IRF9 Homo sapiens	43	ORF4b Middle East respiratory syndrome-related coronavirus	interacts
20	IRF9 Macaca mulatta	21	IRF9 Pan troglodytes	similar
20	IRF9 Macaca mulatta	22	IRF9 Felis catus	similar
20	IRF9 Macaca mulatta	23	IRF9 Camelus dromedarius	similar
20	IRF9 Macaca mulatta	24	IRF9 Sus scrofa domesticus	similar
20	IRF9 Macaca mulatta	25	IRF9 Equus caballus	similar
20	IRF9 Macaca mulatta	26	IRF9 Rhinolophus ferrumequinum	similar
20	IRF9 Macaca mulatta	27	IRF9 Ovis aries	similar
20	IRF9 Macaca mulatta	28	IRF9 Canis lupus familiaris	similar
20	IRF9 Macaca mulatta	29	IRF9 Bos taurus	similar
20	IRF9 Macaca mulatta	30	IRF9 Ictidomys tridecemlineatus	similar
20	IRF9 Macaca mulatta	31	IRF9 Oryctolagus cuniculus	similar
20	IRF9 Macaca mulatta	32	IRF9 Mus musculus	similar
20	IRF9 Macaca mulatta	33	IRF9 Mesocricetus auratus	similar
20	IRF9 Macaca mulatta	34	IRF9 Rattus norvegicus	similar
20	IRF9 Macaca mulatta	35	IRF9 Gallus gallus	similar
20	IRF9 Macaca mulatta	216	Macaca mulatta	belongs
21	IRF9 Pan troglodytes	22	IRF9 Felis catus	similar
21	IRF9 Pan troglodytes	23	IRF9 Camelus dromedarius	similar
21	IRF9 Pan troglodytes	24	IRF9 Sus scrofa domesticus	similar
21	IRF9 Pan troglodytes	25	IRF9 Equus caballus	similar
21	IRF9 Pan troglodytes	26	IRF9 Rhinolophus ferrumequinum	similar
21	IRF9 Pan troglodytes	27	IRF9 Ovis aries	similar
21	IRF9 Pan troglodytes	28	IRF9 Canis lupus familiaris	similar
21	IRF9 Pan troglodytes	29	IRF9 Bos taurus	similar
21	IRF9 Pan troglodytes	30	IRF9 Ictidomys tridecemlineatus	similar
21	IRF9 Pan troglodytes	31	IRF9 Oryctolagus cuniculus	similar
21	IRF9 Pan troglodytes	32	IRF9 Mus musculus	similar
21	IRF9 Pan troglodytes	33	IRF9 Mesocricetus auratus	similar
21	IRF9 Pan troglodytes	34	IRF9 Rattus norvegicus	similar
21	IRF9 Pan troglodytes	35	IRF9 Gallus gallus	similar
21	IRF9 Pan troglodytes	212	Pan troglodytes	belongs
22	IRF9 Felis catus	23	IRF9 Camelus dromedarius	similar
22	IRF9 Felis catus	24	IRF9 Sus scrofa domesticus	similar
22	IRF9 Felis catus	25	IRF9 Equus caballus	similar
22	IRF9 Felis catus	26	IRF9 Rhinolophus ferrumequinum	similar
22	IRF9 Felis catus	27	IRF9 Ovis aries	similar
22	IRF9 Felis catus	28	IRF9 Canis lupus familiaris	similar
22	IRF9 Felis catus	29	IRF9 Bos taurus	similar
22	IRF9 Felis catus	30	IRF9 Ictidomys tridecemlineatus	similar
22	IRF9 Felis catus	31	IRF9 Oryctolagus cuniculus	similar
22	IRF9 Felis catus	32	IRF9 Mus musculus	similar
22	IRF9 Felis catus	33	IRF9 Mesocricetus auratus	similar
22	IRF9 Felis catus	34	IRF9 Rattus norvegicus	similar
22	IRF9 Felis catus	35	IRF9 Gallus gallus	similar
22	IRF9 Felis catus	209	Felis catus	belongs
22	IRF9 Felis catus	164	ORF3b Severe acute respiratory syndrome-related coronavirus	interacts
22	IRF9 Felis catus	182	ORF6 Severe acute respiratory syndrome-related coronavirus	interacts
23	IRF9 Camelus dromedarius	24	IRF9 Sus scrofa domesticus	similar
23	IRF9 Camelus dromedarius	25	IRF9 Equus caballus	similar
23	IRF9 Camelus dromedarius	26	IRF9 Rhinolophus ferrumequinum	similar
23	IRF9 Camelus dromedarius	27	IRF9 Ovis aries	similar
23	IRF9 Camelus dromedarius	28	IRF9 Canis lupus familiaris	similar
23	IRF9 Camelus dromedarius	29	IRF9 Bos taurus	similar
23	IRF9 Camelus dromedarius	30	IRF9 Ictidomys tridecemlineatus	similar
23	IRF9 Camelus dromedarius	31	IRF9 Oryctolagus cuniculus	similar
23	IRF9 Camelus dromedarius	32	IRF9 Mus musculus	similar
23	IRF9 Camelus dromedarius	33	IRF9 Mesocricetus auratus	similar
23	IRF9 Camelus dromedarius	34	IRF9 Rattus norvegicus	similar
23	IRF9 Camelus dromedarius	35	IRF9 Gallus gallus	similar
23	IRF9 Camelus dromedarius	208	Camelus dromedarius	belongs
23	IRF9 Camelus dromedarius	221	M protein Middle East respiratory syndrome-related coronavirus	interacts
23	IRF9 Camelus dromedarius	103	ORF4a Middle East respiratory syndrome-related coronavirus	interacts
23	IRF9 Camelus dromedarius	43	ORF4b Middle East respiratory syndrome-related coronavirus	interacts
24	IRF9 Sus scrofa domesticus	25	IRF9 Equus caballus	similar
24	IRF9 Sus scrofa domesticus	26	IRF9 Rhinolophus ferrumequinum	similar
24	IRF9 Sus scrofa domesticus	27	IRF9 Ovis aries	similar
24	IRF9 Sus scrofa domesticus	28	IRF9 Canis lupus familiaris	similar
24	IRF9 Sus scrofa domesticus	29	IRF9 Bos taurus	similar
24	IRF9 Sus scrofa domesticus	30	IRF9 Ictidomys tridecemlineatus	similar
24	IRF9 Sus scrofa domesticus	31	IRF9 Oryctolagus cuniculus	similar
24	IRF9 Sus scrofa domesticus	32	IRF9 Mus musculus	similar
24	IRF9 Sus scrofa domesticus	33	IRF9 Mesocricetus auratus	similar
24	IRF9 Sus scrofa domesticus	34	IRF9 Rattus norvegicus	similar
24	IRF9 Sus scrofa domesticus	35	IRF9 Gallus gallus	similar
24	IRF9 Sus scrofa domesticus	218	Sus scrofa domesticus	belongs
25	IRF9 Equus caballus	26	IRF9 Rhinolophus ferrumequinum	similar
25	IRF9 Equus caballus	27	IRF9 Ovis aries	similar
25	IRF9 Equus caballus	28	IRF9 Canis lupus familiaris	similar
25	IRF9 Equus caballus	29	IRF9 Bos taurus	similar
25	IRF9 Equus caballus	30	IRF9 Ictidomys tridecemlineatus	similar
25	IRF9 Equus caballus	31	IRF9 Oryctolagus cuniculus	similar
25	IRF9 Equus caballus	32	IRF9 Mus musculus	similar
25	IRF9 Equus caballus	33	IRF9 Mesocricetus auratus	similar
25	IRF9 Equus caballus	34	IRF9 Rattus norvegicus	similar
25	IRF9 Equus caballus	35	IRF9 Gallus gallus	similar
25	IRF9 Equus caballus	215	Equus caballus	belongs
26	IRF9 Rhinolophus ferrumequinum	27	IRF9 Ovis aries	similar
26	IRF9 Rhinolophus ferrumequinum	28	IRF9 Canis lupus familiaris	similar
26	IRF9 Rhinolophus ferrumequinum	29	IRF9 Bos taurus	similar
26	IRF9 Rhinolophus ferrumequinum	30	IRF9 Ictidomys tridecemlineatus	similar
26	IRF9 Rhinolophus ferrumequinum	31	IRF9 Oryctolagus cuniculus	similar
26	IRF9 Rhinolophus ferrumequinum	32	IRF9 Mus musculus	similar
26	IRF9 Rhinolophus ferrumequinum	33	IRF9 Mesocricetus auratus	similar
26	IRF9 Rhinolophus ferrumequinum	34	IRF9 Rattus norvegicus	similar
26	IRF9 Rhinolophus ferrumequinum	35	IRF9 Gallus gallus	similar
26	IRF9 Rhinolophus ferrumequinum	219	Rhinolophus ferrumequinum	belongs
26	IRF9 Rhinolophus ferrumequinum	164	ORF3b Severe acute respiratory syndrome-related coronavirus	interacts
26	IRF9 Rhinolophus ferrumequinum	182	ORF6 Severe acute respiratory syndrome-related coronavirus	interacts
27	IRF9 Ovis aries	28	IRF9 Canis lupus familiaris	similar
27	IRF9 Ovis aries	29	IRF9 Bos taurus	similar
27	IRF9 Ovis aries	30	IRF9 Ictidomys tridecemlineatus	similar
27	IRF9 Ovis aries	31	IRF9 Oryctolagus cuniculus	similar
27	IRF9 Ovis aries	32	IRF9 Mus musculus	similar
27	IRF9 Ovis aries	33	IRF9 Mesocricetus auratus	similar
27	IRF9 Ovis aries	34	IRF9 Rattus norvegicus	similar
27	IRF9 Ovis aries	35	IRF9 Gallus gallus	similar
27	IRF9 Ovis aries	217	Ovis aries	belongs
28	IRF9 Canis lupus familiaris	29	IRF9 Bos taurus	similar
28	IRF9 Canis lupus familiaris	30	IRF9 Ictidomys tridecemlineatus	similar
28	IRF9 Canis lupus familiaris	31	IRF9 Oryctolagus cuniculus	similar
28	IRF9 Canis lupus familiaris	32	IRF9 Mus musculus	similar
28	IRF9 Canis lupus familiaris	33	IRF9 Mesocricetus auratus	similar
28	IRF9 Canis lupus familiaris	34	IRF9 Rattus norvegicus	similar
28	IRF9 Canis lupus familiaris	35	IRF9 Gallus gallus	similar
28	IRF9 Canis lupus familiaris	207	Canis lupus familiaris	belongs
29	IRF9 Bos taurus	30	IRF9 Ictidomys tridecemlineatus	similar
29	IRF9 Bos taurus	31	IRF9 Oryctolagus cuniculus	similar
29	IRF9 Bos taurus	32	IRF9 Mus musculus	similar
29	IRF9 Bos taurus	33	IRF9 Mesocricetus auratus	similar
29	IRF9 Bos taurus	34	IRF9 Rattus norvegicus	similar
29	IRF9 Bos taurus	35	IRF9 Gallus gallus	similar
29	IRF9 Bos taurus	211	Bos taurus	belongs
30	IRF9 Ictidomys tridecemlineatus	31	IRF9 Oryctolagus cuniculus	similar
30	IRF9 Ictidomys tridecemlineatus	32	IRF9 Mus musculus	similar
30	IRF9 Ictidomys tridecemlineatus	33	IRF9 Mesocricetus auratus	similar
30	IRF9 Ictidomys tridecemlineatus	34	IRF9 Rattus norvegicus	similar
30	IRF9 Ictidomys tridecemlineatus	35	IRF9 Gallus gallus	similar
30	IRF9 Ictidomys tridecemlineatus	210	Ictidomys tridecemlineatus	belongs
31	IRF9 Oryctolagus cuniculus	32	IRF9 Mus musculus	similar
31	IRF9 Oryctolagus cuniculus	33	IRF9 Mesocricetus auratus	similar
31	IRF9 Oryctolagus cuniculus	34	IRF9 Rattus norvegicus	similar
31	IRF9 Oryctolagus cuniculus	35	IRF9 Gallus gallus	similar
31	IRF9 Oryctolagus cuniculus	214	Oryctolagus cuniculus	belongs
32	IRF9 Mus musculus	33	IRF9 Mesocricetus auratus	similar
32	IRF9 Mus musculus	34	IRF9 Rattus norvegicus	similar
32	IRF9 Mus musculus	35	IRF9 Gallus gallus	similar
32	IRF9 Mus musculus	205	Mus musculus	belongs
32	IRF9 Mus musculus	164	ORF3b Severe acute respiratory syndrome-related coronavirus	interacts
32	IRF9 Mus musculus	182	ORF6 Severe acute respiratory syndrome-related coronavirus	interacts
32	IRF9 Mus musculus	221	M protein Middle East respiratory syndrome-related coronavirus	interacts
32	IRF9 Mus musculus	103	ORF4a Middle East respiratory syndrome-related coronavirus	interacts
32	IRF9 Mus musculus	43	ORF4b Middle East respiratory syndrome-related coronavirus	interacts
33	IRF9 Mesocricetus auratus	34	IRF9 Rattus norvegicus	similar
33	IRF9 Mesocricetus auratus	35	IRF9 Gallus gallus	similar
33	IRF9 Mesocricetus auratus	220	Mesocricetus auratus	belongs
34	IRF9 Rattus norvegicus	35	IRF9 Gallus gallus	similar
34	IRF9 Rattus norvegicus	206	Rattus norvegicus	belongs
34	IRF9 Rattus norvegicus	164	ORF3b Severe acute respiratory syndrome-related coronavirus	interacts
34	IRF9 Rattus norvegicus	182	ORF6 Severe acute respiratory syndrome-related coronavirus	interacts
34	IRF9 Rattus norvegicus	221	M protein Middle East respiratory syndrome-related coronavirus	interacts
34	IRF9 Rattus norvegicus	103	ORF4a Middle East respiratory syndrome-related coronavirus	interacts
34	IRF9 Rattus norvegicus	43	ORF4b Middle East respiratory syndrome-related coronavirus	interacts
35	IRF9 Gallus gallus	213	Gallus gallus	belongs
36	RIG-I Homo sapiens	37	RIG-I Pan troglodytes	similar
36	RIG-I Homo sapiens	38	RIG-I Macaca mulatta	similar
36	RIG-I Homo sapiens	39	RIG-I Canis lupus familiaris	similar
36	RIG-I Homo sapiens	40	RIG-I Rattus norvegicus	similar
36	RIG-I Homo sapiens	41	RIG-I Mesocricetus auratus	similar
36	RIG-I Homo sapiens	42	RIG-I Mus musculus	similar
36	RIG-I Homo sapiens	204	Homo sapiens	belongs
36	RIG-I Homo sapiens	164	ORF3b Severe acute respiratory syndrome-related coronavirus	interacts
36	RIG-I Homo sapiens	183	ORF6 Severe acute respiratory syndrome coronavirus 2	interacts
36	RIG-I Homo sapiens	74	N protein Severe acute respiratory syndrome-related coronavirus	interacts
37	RIG-I Pan troglodytes	38	RIG-I Macaca mulatta	similar
37	RIG-I Pan troglodytes	39	RIG-I Canis lupus familiaris	similar
37	RIG-I Pan troglodytes	40	RIG-I Rattus norvegicus	similar
37	RIG-I Pan troglodytes	41	RIG-I Mesocricetus auratus	similar
37	RIG-I Pan troglodytes	42	RIG-I Mus musculus	similar
37	RIG-I Pan troglodytes	212	Pan troglodytes	belongs
38	RIG-I Macaca mulatta	39	RIG-I Canis lupus familiaris	similar
38	RIG-I Macaca mulatta	40	RIG-I Rattus norvegicus	similar
38	RIG-I Macaca mulatta	41	RIG-I Mesocricetus auratus	similar
38	RIG-I Macaca mulatta	42	RIG-I Mus musculus	similar
38	RIG-I Macaca mulatta	216	Macaca mulatta	belongs
38	RIG-I Macaca mulatta	183	ORF6 Severe acute respiratory syndrome coronavirus 2	interacts
39	RIG-I Canis lupus familiaris	40	RIG-I Rattus norvegicus	similar
39	RIG-I Canis lupus familiaris	41	RIG-I Mesocricetus auratus	similar
39	RIG-I Canis lupus familiaris	42	RIG-I Mus musculus	similar
39	RIG-I Canis lupus familiaris	207	Canis lupus familiaris	belongs
39	RIG-I Canis lupus familiaris	183	ORF6 Severe acute respiratory syndrome coronavirus 2	interacts
40	RIG-I Rattus norvegicus	41	RIG-I Mesocricetus auratus	similar
40	RIG-I Rattus norvegicus	42	RIG-I Mus musculus	similar
40	RIG-I Rattus norvegicus	206	Rattus norvegicus	belongs
40	RIG-I Rattus norvegicus	164	ORF3b Severe acute respiratory syndrome-related coronavirus	interacts
40	RIG-I Rattus norvegicus	74	N protein Severe acute respiratory syndrome-related coronavirus	interacts
41	RIG-I Mesocricetus auratus	42	RIG-I Mus musculus	similar
41	RIG-I Mesocricetus auratus	220	Mesocricetus auratus	belongs
41	RIG-I Mesocricetus auratus	183	ORF6 Severe acute respiratory syndrome coronavirus 2	interacts
42	RIG-I Mus musculus	205	Mus musculus	belongs
42	RIG-I Mus musculus	164	ORF3b Severe acute respiratory syndrome-related coronavirus	interacts
42	RIG-I Mus musculus	74	N protein Severe acute respiratory syndrome-related coronavirus	interacts
43	ORF4b Middle East respiratory syndrome-related coronavirus	44	ORF4b Human coronavirus 229E	similar
43	ORF4b Middle East respiratory syndrome-related coronavirus	81	Middle East respiratory syndrome-related coronavirus	belongs
43	ORF4b Middle East respiratory syndrome-related coronavirus	184	STAT2 Homo sapiens	interacts
43	ORF4b Middle East respiratory syndrome-related coronavirus	189	STAT2 Camelus dromedarius	interacts
43	ORF4b Middle East respiratory syndrome-related coronavirus	195	STAT2 Rattus norvegicus	interacts
43	ORF4b Middle East respiratory syndrome-related coronavirus	197	STAT2 Mus musculus	interacts
43	ORF4b Middle East respiratory syndrome-related coronavirus	105	NF-kB Homo sapiens	interacts
43	ORF4b Middle East respiratory syndrome-related coronavirus	112	NF-kB Mus musculus	interacts
43	ORF4b Middle East respiratory syndrome-related coronavirus	114	NF-kB Rattus norvegicus	interacts
43	ORF4b Middle East respiratory syndrome-related coronavirus	117	NF-kB Camelus dromedarius	interacts
43	ORF4b Middle East respiratory syndrome-related coronavirus	56	IRF3 Homo sapiens	interacts
43	ORF4b Middle East respiratory syndrome-related coronavirus	62	IRF3 Camelus dromedarius	interacts
43	ORF4b Middle East respiratory syndrome-related coronavirus	67	IRF3 Rattus norvegicus	interacts
43	ORF4b Middle East respiratory syndrome-related coronavirus	69	IRF3 Mus musculus	interacts
43	ORF4b Middle East respiratory syndrome-related coronavirus	118	IRF7 Homo sapiens	interacts
43	ORF4b Middle East respiratory syndrome-related coronavirus	125	IRF7 Camelus dromedarius	interacts
43	ORF4b Middle East respiratory syndrome-related coronavirus	126	IRF7 Rattus norvegicus	interacts
43	ORF4b Middle East respiratory syndrome-related coronavirus	130	IRF7 Mus musculus	interacts
43	ORF4b Middle East respiratory syndrome-related coronavirus	244	MAVS Homo sapiens	interacts
43	ORF4b Middle East respiratory syndrome-related coronavirus	253	MAVS Camelus dromedarius	interacts
43	ORF4b Middle East respiratory syndrome-related coronavirus	257	MAVS Mus musculus	interacts
43	ORF4b Middle East respiratory syndrome-related coronavirus	258	MAVS Rattus norvegicus	interacts
43	ORF4b Middle East respiratory syndrome-related coronavirus	228	TBK1 Homo sapiens	interacts
43	ORF4b Middle East respiratory syndrome-related coronavirus	240	TBK1 Mus musculus	interacts
43	ORF4b Middle East respiratory syndrome-related coronavirus	241	TBK1 Camelus dromedarius	interacts
43	ORF4b Middle East respiratory syndrome-related coronavirus	242	TBK1 Rattus norvegicus	interacts
44	ORF4b Human coronavirus 229E	85	Human coronavirus 229E	belongs
45	nsp1 Severe acute respiratory syndrome coronavirus 2	46	nsp1 Severe acute respiratory syndrome-related coronavirus	similar
45	nsp1 Severe acute respiratory syndrome coronavirus 2	47	nsp1 Middle East respiratory syndrome-related coronavirus	similar
45	nsp1 Severe acute respiratory syndrome coronavirus 2	48	nsp1 Human coronavirus HKU1	similar
45	nsp1 Severe acute respiratory syndrome coronavirus 2	82	Severe acute respiratory syndrome coronavirus 2	belongs
46	nsp1 Severe acute respiratory syndrome-related coronavirus	47	nsp1 Middle East respiratory syndrome-related coronavirus	similar
46	nsp1 Severe acute respiratory syndrome-related coronavirus	48	nsp1 Human coronavirus HKU1	similar
46	nsp1 Severe acute respiratory syndrome-related coronavirus	83	Severe acute respiratory syndrome-related coronavirus	belongs
46	nsp1 Severe acute respiratory syndrome-related coronavirus	184	STAT2 Homo sapiens	interacts
46	nsp1 Severe acute respiratory syndrome-related coronavirus	187	STAT2 Felis catus	interacts
46	nsp1 Severe acute respiratory syndrome-related coronavirus	190	STAT2 Rhinolophus ferrumequinum	interacts
46	nsp1 Severe acute respiratory syndrome-related coronavirus	195	STAT2 Rattus norvegicus	interacts
46	nsp1 Severe acute respiratory syndrome-related coronavirus	197	STAT2 Mus musculus	interacts
47	nsp1 Middle East respiratory syndrome-related coronavirus	48	nsp1 Human coronavirus HKU1	similar
47	nsp1 Middle East respiratory syndrome-related coronavirus	81	Middle East respiratory syndrome-related coronavirus	belongs
48	nsp1 Human coronavirus HKU1	80	Human coronavirus HKU1	belongs
49	Spike Human coronavirus OC43	50	Spike Human coronavirus HKU1	similar
49	Spike Human coronavirus OC43	51	Spike Middle East respiratory syndrome-related coronavirus	similar
49	Spike Human coronavirus OC43	52	Spike Severe acute respiratory syndrome coronavirus 2	similar
49	Spike Human coronavirus OC43	53	Spike Severe acute respiratory syndrome-related coronavirus	similar
49	Spike Human coronavirus OC43	54	Spike Human coronavirus NL63	similar
49	Spike Human coronavirus OC43	55	Spike Human coronavirus 229E	similar
49	Spike Human coronavirus OC43	79	Human coronavirus OC43	belongs
50	Spike Human coronavirus HKU1	51	Spike Middle East respiratory syndrome-related coronavirus	similar
50	Spike Human coronavirus HKU1	52	Spike Severe acute respiratory syndrome coronavirus 2	similar
50	Spike Human coronavirus HKU1	53	Spike Severe acute respiratory syndrome-related coronavirus	similar
50	Spike Human coronavirus HKU1	54	Spike Human coronavirus NL63	similar
50	Spike Human coronavirus HKU1	55	Spike Human coronavirus 229E	similar
50	Spike Human coronavirus HKU1	80	Human coronavirus HKU1	belongs
51	Spike Middle East respiratory syndrome-related coronavirus	52	Spike Severe acute respiratory syndrome coronavirus 2	similar
51	Spike Middle East respiratory syndrome-related coronavirus	53	Spike Severe acute respiratory syndrome-related coronavirus	similar
51	Spike Middle East respiratory syndrome-related coronavirus	54	Spike Human coronavirus NL63	similar
51	Spike Middle East respiratory syndrome-related coronavirus	55	Spike Human coronavirus 229E	similar
51	Spike Middle East respiratory syndrome-related coronavirus	81	Middle East respiratory syndrome-related coronavirus	belongs
51	Spike Middle East respiratory syndrome-related coronavirus	166	DPP4 Homo sapiens	interacts
51	Spike Middle East respiratory syndrome-related coronavirus	178	DPP4 Rattus norvegicus	interacts
51	Spike Middle East respiratory syndrome-related coronavirus	179	DPP4 Mus musculus	interacts
51	Spike Middle East respiratory syndrome-related coronavirus	180	DPP4 Camelus dromedarius	interacts
52	Spike Severe acute respiratory syndrome coronavirus 2	53	Spike Severe acute respiratory syndrome-related coronavirus	similar
52	Spike Severe acute respiratory syndrome coronavirus 2	54	Spike Human coronavirus NL63	similar
52	Spike Severe acute respiratory syndrome coronavirus 2	55	Spike Human coronavirus 229E	similar
52	Spike Severe acute respiratory syndrome coronavirus 2	82	Severe acute respiratory syndrome coronavirus 2	belongs
52	Spike Severe acute respiratory syndrome coronavirus 2	86	ACE2 Homo sapiens	interacts
52	Spike Severe acute respiratory syndrome coronavirus 2	88	ACE2 Macaca mulatta	interacts
52	Spike Severe acute respiratory syndrome coronavirus 2	92	ACE2 Felis catus	interacts
52	Spike Severe acute respiratory syndrome coronavirus 2	94	ACE2 Mesocricetus auratus	interacts
52	Spike Severe acute respiratory syndrome coronavirus 2	95	ACE2 Sus scrofa domesticus	interacts
52	Spike Severe acute respiratory syndrome coronavirus 2	100	ACE2 Rhinolophus ferrumequinum	interacts
52	Spike Severe acute respiratory syndrome coronavirus 2	101	ACE2 Canis lupus familiaris	interacts
53	Spike Severe acute respiratory syndrome-related coronavirus	54	Spike Human coronavirus NL63	similar
53	Spike Severe acute respiratory syndrome-related coronavirus	55	Spike Human coronavirus 229E	similar
53	Spike Severe acute respiratory syndrome-related coronavirus	83	Severe acute respiratory syndrome-related coronavirus	belongs
53	Spike Severe acute respiratory syndrome-related coronavirus	86	ACE2 Homo sapiens	interacts
53	Spike Severe acute respiratory syndrome-related coronavirus	92	ACE2 Felis catus	interacts
53	Spike Severe acute respiratory syndrome-related coronavirus	100	ACE2 Rhinolophus ferrumequinum	interacts
54	Spike Human coronavirus NL63	55	Spike Human coronavirus 229E	similar
54	Spike Human coronavirus NL63	84	Human coronavirus NL63	belongs
54	Spike Human coronavirus NL63	86	ACE2 Homo sapiens	interacts
54	Spike Human coronavirus NL63	100	ACE2 Rhinolophus ferrumequinum	interacts
55	Spike Human coronavirus 229E	85	Human coronavirus 229E	belongs
56	IRF3 Homo sapiens	57	IRF3 Pan troglodytes	similar
56	IRF3 Homo sapiens	58	IRF3 Macaca mulatta	similar
56	IRF3 Homo sapiens	59	IRF3 Ictidomys tridecemlineatus	similar
56	IRF3 Homo sapiens	60	IRF3 Rhinolophus ferrumequinum	similar
56	IRF3 Homo sapiens	61	IRF3 Felis catus	similar
56	IRF3 Homo sapiens	62	IRF3 Camelus dromedarius	similar
56	IRF3 Homo sapiens	63	IRF3 Ovis aries	similar
56	IRF3 Homo sapiens	64	IRF3 Bos taurus	similar
56	IRF3 Homo sapiens	65	IRF3 Equus caballus	similar
56	IRF3 Homo sapiens	66	IRF3 Oryctolagus cuniculus	similar
56	IRF3 Homo sapiens	67	IRF3 Rattus norvegicus	similar
56	IRF3 Homo sapiens	68	IRF3 Mesocricetus auratus	similar
56	IRF3 Homo sapiens	69	IRF3 Mus musculus	similar
56	IRF3 Homo sapiens	70	IRF3 Canis lupus familiaris	similar
56	IRF3 Homo sapiens	71	IRF3 Gallus gallus	similar
56	IRF3 Homo sapiens	204	Homo sapiens	belongs
56	IRF3 Homo sapiens	164	ORF3b Severe acute respiratory syndrome-related coronavirus	interacts
56	IRF3 Homo sapiens	182	ORF6 Severe acute respiratory syndrome-related coronavirus	interacts
56	IRF3 Homo sapiens	183	ORF6 Severe acute respiratory syndrome coronavirus 2	interacts
56	IRF3 Homo sapiens	200	PLpro Severe acute respiratory syndrome-related coronavirus	interacts
56	IRF3 Homo sapiens	199	PLpro Middle East respiratory syndrome-related coronavirus	interacts
56	IRF3 Homo sapiens	74	N protein Severe acute respiratory syndrome-related coronavirus	interacts
56	IRF3 Homo sapiens	223	M protein Severe acute respiratory syndrome-related coronavirus	interacts
56	IRF3 Homo sapiens	221	M protein Middle East respiratory syndrome-related coronavirus	interacts
56	IRF3 Homo sapiens	103	ORF4a Middle East respiratory syndrome-related coronavirus	interacts
57	IRF3 Pan troglodytes	58	IRF3 Macaca mulatta	similar
57	IRF3 Pan troglodytes	59	IRF3 Ictidomys tridecemlineatus	similar
57	IRF3 Pan troglodytes	60	IRF3 Rhinolophus ferrumequinum	similar
57	IRF3 Pan troglodytes	61	IRF3 Felis catus	similar
57	IRF3 Pan troglodytes	62	IRF3 Camelus dromedarius	similar
57	IRF3 Pan troglodytes	63	IRF3 Ovis aries	similar
57	IRF3 Pan troglodytes	64	IRF3 Bos taurus	similar
57	IRF3 Pan troglodytes	65	IRF3 Equus caballus	similar
57	IRF3 Pan troglodytes	66	IRF3 Oryctolagus cuniculus	similar
57	IRF3 Pan troglodytes	67	IRF3 Rattus norvegicus	similar
57	IRF3 Pan troglodytes	68	IRF3 Mesocricetus auratus	similar
57	IRF3 Pan troglodytes	69	IRF3 Mus musculus	similar
57	IRF3 Pan troglodytes	70	IRF3 Canis lupus familiaris	similar
57	IRF3 Pan troglodytes	71	IRF3 Gallus gallus	similar
57	IRF3 Pan troglodytes	212	Pan troglodytes	belongs
58	IRF3 Macaca mulatta	59	IRF3 Ictidomys tridecemlineatus	similar
58	IRF3 Macaca mulatta	60	IRF3 Rhinolophus ferrumequinum	similar
58	IRF3 Macaca mulatta	61	IRF3 Felis catus	similar
58	IRF3 Macaca mulatta	62	IRF3 Camelus dromedarius	similar
58	IRF3 Macaca mulatta	63	IRF3 Ovis aries	similar
58	IRF3 Macaca mulatta	64	IRF3 Bos taurus	similar
58	IRF3 Macaca mulatta	65	IRF3 Equus caballus	similar
58	IRF3 Macaca mulatta	66	IRF3 Oryctolagus cuniculus	similar
58	IRF3 Macaca mulatta	67	IRF3 Rattus norvegicus	similar
58	IRF3 Macaca mulatta	68	IRF3 Mesocricetus auratus	similar
58	IRF3 Macaca mulatta	69	IRF3 Mus musculus	similar
58	IRF3 Macaca mulatta	70	IRF3 Canis lupus familiaris	similar
58	IRF3 Macaca mulatta	71	IRF3 Gallus gallus	similar
58	IRF3 Macaca mulatta	216	Macaca mulatta	belongs
58	IRF3 Macaca mulatta	183	ORF6 Severe acute respiratory syndrome coronavirus 2	interacts
59	IRF3 Ictidomys tridecemlineatus	60	IRF3 Rhinolophus ferrumequinum	similar
59	IRF3 Ictidomys tridecemlineatus	61	IRF3 Felis catus	similar
59	IRF3 Ictidomys tridecemlineatus	62	IRF3 Camelus dromedarius	similar
59	IRF3 Ictidomys tridecemlineatus	63	IRF3 Ovis aries	similar
59	IRF3 Ictidomys tridecemlineatus	64	IRF3 Bos taurus	similar
59	IRF3 Ictidomys tridecemlineatus	65	IRF3 Equus caballus	similar
59	IRF3 Ictidomys tridecemlineatus	66	IRF3 Oryctolagus cuniculus	similar
59	IRF3 Ictidomys tridecemlineatus	67	IRF3 Rattus norvegicus	similar
59	IRF3 Ictidomys tridecemlineatus	68	IRF3 Mesocricetus auratus	similar
59	IRF3 Ictidomys tridecemlineatus	69	IRF3 Mus musculus	similar
59	IRF3 Ictidomys tridecemlineatus	70	IRF3 Canis lupus familiaris	similar
59	IRF3 Ictidomys tridecemlineatus	71	IRF3 Gallus gallus	similar
59	IRF3 Ictidomys tridecemlineatus	210	Ictidomys tridecemlineatus	belongs
60	IRF3 Rhinolophus ferrumequinum	61	IRF3 Felis catus	similar
60	IRF3 Rhinolophus ferrumequinum	62	IRF3 Camelus dromedarius	similar
60	IRF3 Rhinolophus ferrumequinum	63	IRF3 Ovis aries	similar
60	IRF3 Rhinolophus ferrumequinum	64	IRF3 Bos taurus	similar
60	IRF3 Rhinolophus ferrumequinum	65	IRF3 Equus caballus	similar
60	IRF3 Rhinolophus ferrumequinum	66	IRF3 Oryctolagus cuniculus	similar
60	IRF3 Rhinolophus ferrumequinum	67	IRF3 Rattus norvegicus	similar
60	IRF3 Rhinolophus ferrumequinum	68	IRF3 Mesocricetus auratus	similar
60	IRF3 Rhinolophus ferrumequinum	69	IRF3 Mus musculus	similar
60	IRF3 Rhinolophus ferrumequinum	70	IRF3 Canis lupus familiaris	similar
60	IRF3 Rhinolophus ferrumequinum	71	IRF3 Gallus gallus	similar
60	IRF3 Rhinolophus ferrumequinum	219	Rhinolophus ferrumequinum	belongs
60	IRF3 Rhinolophus ferrumequinum	164	ORF3b Severe acute respiratory syndrome-related coronavirus	interacts
60	IRF3 Rhinolophus ferrumequinum	182	ORF6 Severe acute respiratory syndrome-related coronavirus	interacts
60	IRF3 Rhinolophus ferrumequinum	183	ORF6 Severe acute respiratory syndrome coronavirus 2	interacts
60	IRF3 Rhinolophus ferrumequinum	200	PLpro Severe acute respiratory syndrome-related coronavirus	interacts
60	IRF3 Rhinolophus ferrumequinum	74	N protein Severe acute respiratory syndrome-related coronavirus	interacts
60	IRF3 Rhinolophus ferrumequinum	223	M protein Severe acute respiratory syndrome-related coronavirus	interacts
61	IRF3 Felis catus	62	IRF3 Camelus dromedarius	similar
61	IRF3 Felis catus	63	IRF3 Ovis aries	similar
61	IRF3 Felis catus	64	IRF3 Bos taurus	similar
61	IRF3 Felis catus	65	IRF3 Equus caballus	similar
61	IRF3 Felis catus	66	IRF3 Oryctolagus cuniculus	similar
61	IRF3 Felis catus	67	IRF3 Rattus norvegicus	similar
61	IRF3 Felis catus	68	IRF3 Mesocricetus auratus	similar
61	IRF3 Felis catus	69	IRF3 Mus musculus	similar
61	IRF3 Felis catus	70	IRF3 Canis lupus familiaris	similar
61	IRF3 Felis catus	71	IRF3 Gallus gallus	similar
61	IRF3 Felis catus	209	Felis catus	belongs
61	IRF3 Felis catus	164	ORF3b Severe acute respiratory syndrome-related coronavirus	interacts
61	IRF3 Felis catus	182	ORF6 Severe acute respiratory syndrome-related coronavirus	interacts
61	IRF3 Felis catus	183	ORF6 Severe acute respiratory syndrome coronavirus 2	interacts
61	IRF3 Felis catus	200	PLpro Severe acute respiratory syndrome-related coronavirus	interacts
61	IRF3 Felis catus	74	N protein Severe acute respiratory syndrome-related coronavirus	interacts
61	IRF3 Felis catus	223	M protein Severe acute respiratory syndrome-related coronavirus	interacts
62	IRF3 Camelus dromedarius	63	IRF3 Ovis aries	similar
62	IRF3 Camelus dromedarius	64	IRF3 Bos taurus	similar
62	IRF3 Camelus dromedarius	65	IRF3 Equus caballus	similar
62	IRF3 Camelus dromedarius	66	IRF3 Oryctolagus cuniculus	similar
62	IRF3 Camelus dromedarius	67	IRF3 Rattus norvegicus	similar
62	IRF3 Camelus dromedarius	68	IRF3 Mesocricetus auratus	similar
62	IRF3 Camelus dromedarius	69	IRF3 Mus musculus	similar
62	IRF3 Camelus dromedarius	70	IRF3 Canis lupus familiaris	similar
62	IRF3 Camelus dromedarius	71	IRF3 Gallus gallus	similar
62	IRF3 Camelus dromedarius	208	Camelus dromedarius	belongs
62	IRF3 Camelus dromedarius	199	PLpro Middle East respiratory syndrome-related coronavirus	interacts
62	IRF3 Camelus dromedarius	221	M protein Middle East respiratory syndrome-related coronavirus	interacts
62	IRF3 Camelus dromedarius	103	ORF4a Middle East respiratory syndrome-related coronavirus	interacts
63	IRF3 Ovis aries	64	IRF3 Bos taurus	similar
63	IRF3 Ovis aries	65	IRF3 Equus caballus	similar
63	IRF3 Ovis aries	66	IRF3 Oryctolagus cuniculus	similar
63	IRF3 Ovis aries	67	IRF3 Rattus norvegicus	similar
63	IRF3 Ovis aries	68	IRF3 Mesocricetus auratus	similar
63	IRF3 Ovis aries	69	IRF3 Mus musculus	similar
63	IRF3 Ovis aries	70	IRF3 Canis lupus familiaris	similar
63	IRF3 Ovis aries	71	IRF3 Gallus gallus	similar
63	IRF3 Ovis aries	217	Ovis aries	belongs
64	IRF3 Bos taurus	65	IRF3 Equus caballus	similar
64	IRF3 Bos taurus	66	IRF3 Oryctolagus cuniculus	similar
64	IRF3 Bos taurus	67	IRF3 Rattus norvegicus	similar
64	IRF3 Bos taurus	68	IRF3 Mesocricetus auratus	similar
64	IRF3 Bos taurus	69	IRF3 Mus musculus	similar
64	IRF3 Bos taurus	70	IRF3 Canis lupus familiaris	similar
64	IRF3 Bos taurus	71	IRF3 Gallus gallus	similar
64	IRF3 Bos taurus	211	Bos taurus	belongs
65	IRF3 Equus caballus	66	IRF3 Oryctolagus cuniculus	similar
65	IRF3 Equus caballus	67	IRF3 Rattus norvegicus	similar
65	IRF3 Equus caballus	68	IRF3 Mesocricetus auratus	similar
65	IRF3 Equus caballus	69	IRF3 Mus musculus	similar
65	IRF3 Equus caballus	70	IRF3 Canis lupus familiaris	similar
65	IRF3 Equus caballus	71	IRF3 Gallus gallus	similar
65	IRF3 Equus caballus	215	Equus caballus	belongs
66	IRF3 Oryctolagus cuniculus	67	IRF3 Rattus norvegicus	similar
66	IRF3 Oryctolagus cuniculus	68	IRF3 Mesocricetus auratus	similar
66	IRF3 Oryctolagus cuniculus	69	IRF3 Mus musculus	similar
66	IRF3 Oryctolagus cuniculus	70	IRF3 Canis lupus familiaris	similar
66	IRF3 Oryctolagus cuniculus	71	IRF3 Gallus gallus	similar
66	IRF3 Oryctolagus cuniculus	214	Oryctolagus cuniculus	belongs
67	IRF3 Rattus norvegicus	68	IRF3 Mesocricetus auratus	similar
67	IRF3 Rattus norvegicus	69	IRF3 Mus musculus	similar
67	IRF3 Rattus norvegicus	70	IRF3 Canis lupus familiaris	similar
67	IRF3 Rattus norvegicus	71	IRF3 Gallus gallus	similar
67	IRF3 Rattus norvegicus	206	Rattus norvegicus	belongs
67	IRF3 Rattus norvegicus	164	ORF3b Severe acute respiratory syndrome-related coronavirus	interacts
67	IRF3 Rattus norvegicus	182	ORF6 Severe acute respiratory syndrome-related coronavirus	interacts
67	IRF3 Rattus norvegicus	200	PLpro Severe acute respiratory syndrome-related coronavirus	interacts
67	IRF3 Rattus norvegicus	199	PLpro Middle East respiratory syndrome-related coronavirus	interacts
67	IRF3 Rattus norvegicus	74	N protein Severe acute respiratory syndrome-related coronavirus	interacts
67	IRF3 Rattus norvegicus	223	M protein Severe acute respiratory syndrome-related coronavirus	interacts
67	IRF3 Rattus norvegicus	221	M protein Middle East respiratory syndrome-related coronavirus	interacts
67	IRF3 Rattus norvegicus	103	ORF4a Middle East respiratory syndrome-related coronavirus	interacts
68	IRF3 Mesocricetus auratus	69	IRF3 Mus musculus	similar
68	IRF3 Mesocricetus auratus	70	IRF3 Canis lupus familiaris	similar
68	IRF3 Mesocricetus auratus	71	IRF3 Gallus gallus	similar
68	IRF3 Mesocricetus auratus	220	Mesocricetus auratus	belongs
68	IRF3 Mesocricetus auratus	183	ORF6 Severe acute respiratory syndrome coronavirus 2	interacts
69	IRF3 Mus musculus	70	IRF3 Canis lupus familiaris	similar
69	IRF3 Mus musculus	71	IRF3 Gallus gallus	similar
69	IRF3 Mus musculus	205	Mus musculus	belongs
69	IRF3 Mus musculus	164	ORF3b Severe acute respiratory syndrome-related coronavirus	interacts
69	IRF3 Mus musculus	182	ORF6 Severe acute respiratory syndrome-related coronavirus	interacts
69	IRF3 Mus musculus	200	PLpro Severe acute respiratory syndrome-related coronavirus	interacts
69	IRF3 Mus musculus	199	PLpro Middle East respiratory syndrome-related coronavirus	interacts
69	IRF3 Mus musculus	74	N protein Severe acute respiratory syndrome-related coronavirus	interacts
69	IRF3 Mus musculus	223	M protein Severe acute respiratory syndrome-related coronavirus	interacts
69	IRF3 Mus musculus	221	M protein Middle East respiratory syndrome-related coronavirus	interacts
69	IRF3 Mus musculus	103	ORF4a Middle East respiratory syndrome-related coronavirus	interacts
70	IRF3 Canis lupus familiaris	71	IRF3 Gallus gallus	similar
70	IRF3 Canis lupus familiaris	207	Canis lupus familiaris	belongs
70	IRF3 Canis lupus familiaris	183	ORF6 Severe acute respiratory syndrome coronavirus 2	interacts
71	IRF3 Gallus gallus	213	Gallus gallus	belongs
72	N protein Middle East respiratory syndrome-related coronavirus	73	N protein Severe acute respiratory syndrome coronavirus 2	similar
72	N protein Middle East respiratory syndrome-related coronavirus	74	N protein Severe acute respiratory syndrome-related coronavirus	similar
72	N protein Middle East respiratory syndrome-related coronavirus	75	N protein Human coronavirus HKU1	similar
72	N protein Middle East respiratory syndrome-related coronavirus	76	N protein Human coronavirus OC43	similar
72	N protein Middle East respiratory syndrome-related coronavirus	77	N protein Human coronavirus 229E	similar
72	N protein Middle East respiratory syndrome-related coronavirus	78	N protein Human coronavirus NL63	similar
72	N protein Middle East respiratory syndrome-related coronavirus	81	Middle East respiratory syndrome-related coronavirus	belongs
73	N protein Severe acute respiratory syndrome coronavirus 2	74	N protein Severe acute respiratory syndrome-related coronavirus	similar
73	N protein Severe acute respiratory syndrome coronavirus 2	75	N protein Human coronavirus HKU1	similar
73	N protein Severe acute respiratory syndrome coronavirus 2	76	N protein Human coronavirus OC43	similar
73	N protein Severe acute respiratory syndrome coronavirus 2	77	N protein Human coronavirus 229E	similar
73	N protein Severe acute respiratory syndrome coronavirus 2	78	N protein Human coronavirus NL63	similar
73	N protein Severe acute respiratory syndrome coronavirus 2	82	Severe acute respiratory syndrome coronavirus 2	belongs
74	N protein Severe acute respiratory syndrome-related coronavirus	75	N protein Human coronavirus HKU1	similar
74	N protein Severe acute respiratory syndrome-related coronavirus	76	N protein Human coronavirus OC43	similar
74	N protein Severe acute respiratory syndrome-related coronavirus	77	N protein Human coronavirus 229E	similar
74	N protein Severe acute respiratory syndrome-related coronavirus	78	N protein Human coronavirus NL63	similar
74	N protein Severe acute respiratory syndrome-related coronavirus	83	Severe acute respiratory syndrome-related coronavirus	belongs
74	N protein Severe acute respiratory syndrome-related coronavirus	244	MAVS Homo sapiens	interacts
74	N protein Severe acute respiratory syndrome-related coronavirus	251	MAVS Rhinolophus ferrumequinum	interacts
74	N protein Severe acute respiratory syndrome-related coronavirus	252	MAVS Felis catus	interacts
74	N protein Severe acute respiratory syndrome-related coronavirus	257	MAVS Mus musculus	interacts
74	N protein Severe acute respiratory syndrome-related coronavirus	258	MAVS Rattus norvegicus	interacts
74	N protein Severe acute respiratory syndrome-related coronavirus	134	MDA5 Homo sapiens	interacts
74	N protein Severe acute respiratory syndrome-related coronavirus	140	MDA5 Felis catus	interacts
74	N protein Severe acute respiratory syndrome-related coronavirus	144	MDA5 Mus musculus	interacts
74	N protein Severe acute respiratory syndrome-related coronavirus	145	MDA5 Rattus norvegicus	interacts
75	N protein Human coronavirus HKU1	76	N protein Human coronavirus OC43	similar
75	N protein Human coronavirus HKU1	77	N protein Human coronavirus 229E	similar
75	N protein Human coronavirus HKU1	78	N protein Human coronavirus NL63	similar
75	N protein Human coronavirus HKU1	80	Human coronavirus HKU1	belongs
76	N protein Human coronavirus OC43	77	N protein Human coronavirus 229E	similar
76	N protein Human coronavirus OC43	78	N protein Human coronavirus NL63	similar
76	N protein Human coronavirus OC43	79	Human coronavirus OC43	belongs
77	N protein Human coronavirus 229E	78	N protein Human coronavirus NL63	similar
77	N protein Human coronavirus 229E	85	Human coronavirus 229E	belongs
78	N protein Human coronavirus NL63	84	Human coronavirus NL63	belongs
79	Human coronavirus OC43	202	PLpro Human coronavirus OC43	belongs
79	Human coronavirus OC43	225	M protein Human coronavirus OC43	belongs
79	Human coronavirus OC43	204	Homo sapiens	infects
79	Human coronavirus OC43	205	Mus musculus	infects
79	Human coronavirus OC43	206	Rattus norvegicus	infects
79	Human coronavirus OC43	211	Bos taurus	infects
80	Human coronavirus HKU1	203	PLpro Human coronavirus HKU1	belongs
80	Human coronavirus HKU1	222	M protein Human coronavirus HKU1	belongs
80	Human coronavirus HKU1	204	Homo sapiens	infects
80	Human coronavirus HKU1	205	Mus musculus	infects
80	Human coronavirus HKU1	206	Rattus norvegicus	infects
80	Human coronavirus HKU1	219	Rhinolophus ferrumequinum	infects
81	Middle East respiratory syndrome-related coronavirus	103	ORF4a Middle East respiratory syndrome-related coronavirus	belongs
81	Middle East respiratory syndrome-related coronavirus	199	PLpro Middle East respiratory syndrome-related coronavirus	belongs
81	Middle East respiratory syndrome-related coronavirus	221	M protein Middle East respiratory syndrome-related coronavirus	belongs
81	Middle East respiratory syndrome-related coronavirus	204	Homo sapiens	infects
81	Middle East respiratory syndrome-related coronavirus	205	Mus musculus	infects
81	Middle East respiratory syndrome-related coronavirus	206	Rattus norvegicus	infects
81	Middle East respiratory syndrome-related coronavirus	208	Camelus dromedarius	infects
82	Severe acute respiratory syndrome coronavirus 2	183	ORF6 Severe acute respiratory syndrome coronavirus 2	belongs
82	Severe acute respiratory syndrome coronavirus 2	201	PLpro Severe acute respiratory syndrome coronavirus 2	belongs
82	Severe acute respiratory syndrome coronavirus 2	224	M protein Severe acute respiratory syndrome coronavirus 2	belongs
82	Severe acute respiratory syndrome coronavirus 2	204	Homo sapiens	infects
82	Severe acute respiratory syndrome coronavirus 2	207	Canis lupus familiaris	infects
82	Severe acute respiratory syndrome coronavirus 2	209	Felis catus	infects
82	Severe acute respiratory syndrome coronavirus 2	216	Macaca mulatta	infects
82	Severe acute respiratory syndrome coronavirus 2	219	Rhinolophus ferrumequinum	infects
82	Severe acute respiratory syndrome coronavirus 2	220	Mesocricetus auratus	infects
83	Severe acute respiratory syndrome-related coronavirus	164	ORF3b Severe acute respiratory syndrome-related coronavirus	belongs
83	Severe acute respiratory syndrome-related coronavirus	182	ORF6 Severe acute respiratory syndrome-related coronavirus	belongs
83	Severe acute respiratory syndrome-related coronavirus	200	PLpro Severe acute respiratory syndrome-related coronavirus	belongs
83	Severe acute respiratory syndrome-related coronavirus	223	M protein Severe acute respiratory syndrome-related coronavirus	belongs
83	Severe acute respiratory syndrome-related coronavirus	204	Homo sapiens	infects
83	Severe acute respiratory syndrome-related coronavirus	205	Mus musculus	infects
83	Severe acute respiratory syndrome-related coronavirus	206	Rattus norvegicus	infects
83	Severe acute respiratory syndrome-related coronavirus	209	Felis catus	infects
83	Severe acute respiratory syndrome-related coronavirus	219	Rhinolophus ferrumequinum	infects
84	Human coronavirus NL63	165	ORF3b Human coronavirus NL63	belongs
84	Human coronavirus NL63	226	M protein Human coronavirus NL63	belongs
84	Human coronavirus NL63	204	Homo sapiens	infects
84	Human coronavirus NL63	219	Rhinolophus ferrumequinum	infects
85	Human coronavirus 229E	104	ORF4a Human coronavirus 229E	belongs
85	Human coronavirus 229E	227	M protein Human coronavirus 229E	belongs
85	Human coronavirus 229E	204	Homo sapiens	infects
85	Human coronavirus 229E	219	Rhinolophus ferrumequinum	infects
86	ACE2 Homo sapiens	87	ACE2 Pan troglodytes	similar
86	ACE2 Homo sapiens	88	ACE2 Macaca mulatta	similar
86	ACE2 Homo sapiens	89	ACE2 Ictidomys tridecemlineatus	similar
86	ACE2 Homo sapiens	90	ACE2 Oryctolagus cuniculus	similar
86	ACE2 Homo sapiens	91	ACE2 Equus caballus	similar
86	ACE2 Homo sapiens	92	ACE2 Felis catus	similar
86	ACE2 Homo sapiens	93	ACE2 Camelus dromedarius	similar
86	ACE2 Homo sapiens	94	ACE2 Mesocricetus auratus	similar
86	ACE2 Homo sapiens	95	ACE2 Sus scrofa domesticus	similar
86	ACE2 Homo sapiens	96	ACE2 Ovis aries	similar
86	ACE2 Homo sapiens	97	ACE2 Mus musculus	similar
86	ACE2 Homo sapiens	98	ACE2 Bos taurus	similar
86	ACE2 Homo sapiens	99	ACE2 Rattus norvegicus	similar
86	ACE2 Homo sapiens	100	ACE2 Rhinolophus ferrumequinum	similar
86	ACE2 Homo sapiens	101	ACE2 Canis lupus familiaris	similar
86	ACE2 Homo sapiens	102	ACE2 Gallus gallus	similar
86	ACE2 Homo sapiens	204	Homo sapiens	belongs
87	ACE2 Pan troglodytes	88	ACE2 Macaca mulatta	similar
87	ACE2 Pan troglodytes	89	ACE2 Ictidomys tridecemlineatus	similar
87	ACE2 Pan troglodytes	90	ACE2 Oryctolagus cuniculus	similar
87	ACE2 Pan troglodytes	91	ACE2 Equus caballus	similar
87	ACE2 Pan troglodytes	92	ACE2 Felis catus	similar
87	ACE2 Pan troglodytes	93	ACE2 Camelus dromedarius	similar
87	ACE2 Pan troglodytes	94	ACE2 Mesocricetus auratus	similar
87	ACE2 Pan troglodytes	95	ACE2 Sus scrofa domesticus	similar
87	ACE2 Pan troglodytes	96	ACE2 Ovis aries	similar
87	ACE2 Pan troglodytes	97	ACE2 Mus musculus	similar
87	ACE2 Pan troglodytes	98	ACE2 Bos taurus	similar
87	ACE2 Pan troglodytes	99	ACE2 Rattus norvegicus	similar
87	ACE2 Pan troglodytes	100	ACE2 Rhinolophus ferrumequinum	similar
87	ACE2 Pan troglodytes	101	ACE2 Canis lupus familiaris	similar
87	ACE2 Pan troglodytes	102	ACE2 Gallus gallus	similar
87	ACE2 Pan troglodytes	212	Pan troglodytes	belongs
88	ACE2 Macaca mulatta	89	ACE2 Ictidomys tridecemlineatus	similar
88	ACE2 Macaca mulatta	90	ACE2 Oryctolagus cuniculus	similar
88	ACE2 Macaca mulatta	91	ACE2 Equus caballus	similar
88	ACE2 Macaca mulatta	92	ACE2 Felis catus	similar
88	ACE2 Macaca mulatta	93	ACE2 Camelus dromedarius	similar
88	ACE2 Macaca mulatta	94	ACE2 Mesocricetus auratus	similar
88	ACE2 Macaca mulatta	95	ACE2 Sus scrofa domesticus	similar
88	ACE2 Macaca mulatta	96	ACE2 Ovis aries	similar
88	ACE2 Macaca mulatta	97	ACE2 Mus musculus	similar
88	ACE2 Macaca mulatta	98	ACE2 Bos taurus	similar
88	ACE2 Macaca mulatta	99	ACE2 Rattus norvegicus	similar
88	ACE2 Macaca mulatta	100	ACE2 Rhinolophus ferrumequinum	similar
88	ACE2 Macaca mulatta	101	ACE2 Canis lupus familiaris	similar
88	ACE2 Macaca mulatta	102	ACE2 Gallus gallus	similar
88	ACE2 Macaca mulatta	216	Macaca mulatta	belongs
89	ACE2 Ictidomys tridecemlineatus	90	ACE2 Oryctolagus cuniculus	similar
89	ACE2 Ictidomys tridecemlineatus	91	ACE2 Equus caballus	similar
89	ACE2 Ictidomys tridecemlineatus	92	ACE2 Felis catus	similar
89	ACE2 Ictidomys tridecemlineatus	93	ACE2 Camelus dromedarius	similar
89	ACE2 Ictidomys tridecemlineatus	94	ACE2 Mesocricetus auratus	similar
89	ACE2 Ictidomys tridecemlineatus	95	ACE2 Sus scrofa domesticus	similar
89	ACE2 Ictidomys tridecemlineatus	96	ACE2 Ovis aries	similar
89	ACE2 Ictidomys tridecemlineatus	97	ACE2 Mus musculus	similar
89	ACE2 Ictidomys tridecemlineatus	98	ACE2 Bos taurus	similar
89	ACE2 Ictidomys tridecemlineatus	99	ACE2 Rattus norvegicus	similar
89	ACE2 Ictidomys tridecemlineatus	100	ACE2 Rhinolophus ferrumequinum	similar
89	ACE2 Ictidomys tridecemlineatus	101	ACE2 Canis lupus familiaris	similar
89	ACE2 Ictidomys tridecemlineatus	102	ACE2 Gallus gallus	similar
89	ACE2 Ictidomys tridecemlineatus	210	Ictidomys tridecemlineatus	belongs
90	ACE2 Oryctolagus cuniculus	91	ACE2 Equus caballus	similar
90	ACE2 Oryctolagus cuniculus	92	ACE2 Felis catus	similar
90	ACE2 Oryctolagus cuniculus	93	ACE2 Camelus dromedarius	similar
90	ACE2 Oryctolagus cuniculus	94	ACE2 Mesocricetus auratus	similar
90	ACE2 Oryctolagus cuniculus	95	ACE2 Sus scrofa domesticus	similar
90	ACE2 Oryctolagus cuniculus	96	ACE2 Ovis aries	similar
90	ACE2 Oryctolagus cuniculus	97	ACE2 Mus musculus	similar
90	ACE2 Oryctolagus cuniculus	98	ACE2 Bos taurus	similar
90	ACE2 Oryctolagus cuniculus	99	ACE2 Rattus norvegicus	similar
90	ACE2 Oryctolagus cuniculus	100	ACE2 Rhinolophus ferrumequinum	similar
90	ACE2 Oryctolagus cuniculus	101	ACE2 Canis lupus familiaris	similar
90	ACE2 Oryctolagus cuniculus	102	ACE2 Gallus gallus	similar
90	ACE2 Oryctolagus cuniculus	214	Oryctolagus cuniculus	belongs
91	ACE2 Equus caballus	92	ACE2 Felis catus	similar
91	ACE2 Equus caballus	93	ACE2 Camelus dromedarius	similar
91	ACE2 Equus caballus	94	ACE2 Mesocricetus auratus	similar
91	ACE2 Equus caballus	95	ACE2 Sus scrofa domesticus	similar
91	ACE2 Equus caballus	96	ACE2 Ovis aries	similar
91	ACE2 Equus caballus	97	ACE2 Mus musculus	similar
91	ACE2 Equus caballus	98	ACE2 Bos taurus	similar
91	ACE2 Equus caballus	99	ACE2 Rattus norvegicus	similar
91	ACE2 Equus caballus	100	ACE2 Rhinolophus ferrumequinum	similar
91	ACE2 Equus caballus	101	ACE2 Canis lupus familiaris	similar
91	ACE2 Equus caballus	102	ACE2 Gallus gallus	similar
91	ACE2 Equus caballus	215	Equus caballus	belongs
92	ACE2 Felis catus	93	ACE2 Camelus dromedarius	similar
92	ACE2 Felis catus	94	ACE2 Mesocricetus auratus	similar
92	ACE2 Felis catus	95	ACE2 Sus scrofa domesticus	similar
92	ACE2 Felis catus	96	ACE2 Ovis aries	similar
92	ACE2 Felis catus	97	ACE2 Mus musculus	similar
92	ACE2 Felis catus	98	ACE2 Bos taurus	similar
92	ACE2 Felis catus	99	ACE2 Rattus norvegicus	similar
92	ACE2 Felis catus	100	ACE2 Rhinolophus ferrumequinum	similar
92	ACE2 Felis catus	101	ACE2 Canis lupus familiaris	similar
92	ACE2 Felis catus	102	ACE2 Gallus gallus	similar
92	ACE2 Felis catus	209	Felis catus	belongs
93	ACE2 Camelus dromedarius	94	ACE2 Mesocricetus auratus	similar
93	ACE2 Camelus dromedarius	95	ACE2 Sus scrofa domesticus	similar
93	ACE2 Camelus dromedarius	96	ACE2 Ovis aries	similar
93	ACE2 Camelus dromedarius	97	ACE2 Mus musculus	similar
93	ACE2 Camelus dromedarius	98	ACE2 Bos taurus	similar
93	ACE2 Camelus dromedarius	99	ACE2 Rattus norvegicus	similar
93	ACE2 Camelus dromedarius	100	ACE2 Rhinolophus ferrumequinum	similar
93	ACE2 Camelus dromedarius	101	ACE2 Canis lupus familiaris	similar
93	ACE2 Camelus dromedarius	102	ACE2 Gallus gallus	similar
93	ACE2 Camelus dromedarius	208	Camelus dromedarius	belongs
94	ACE2 Mesocricetus auratus	95	ACE2 Sus scrofa domesticus	similar
94	ACE2 Mesocricetus auratus	96	ACE2 Ovis aries	similar
94	ACE2 Mesocricetus auratus	97	ACE2 Mus musculus	similar
94	ACE2 Mesocricetus auratus	98	ACE2 Bos taurus	similar
94	ACE2 Mesocricetus auratus	99	ACE2 Rattus norvegicus	similar
94	ACE2 Mesocricetus auratus	100	ACE2 Rhinolophus ferrumequinum	similar
94	ACE2 Mesocricetus auratus	101	ACE2 Canis lupus familiaris	similar
94	ACE2 Mesocricetus auratus	102	ACE2 Gallus gallus	similar
94	ACE2 Mesocricetus auratus	220	Mesocricetus auratus	belongs
95	ACE2 Sus scrofa domesticus	96	ACE2 Ovis aries	similar
95	ACE2 Sus scrofa domesticus	97	ACE2 Mus musculus	similar
95	ACE2 Sus scrofa domesticus	98	ACE2 Bos taurus	similar
95	ACE2 Sus scrofa domesticus	99	ACE2 Rattus norvegicus	similar
95	ACE2 Sus scrofa domesticus	100	ACE2 Rhinolophus ferrumequinum	similar
95	ACE2 Sus scrofa domesticus	101	ACE2 Canis lupus familiaris	similar
95	ACE2 Sus scrofa domesticus	102	ACE2 Gallus gallus	similar
95	ACE2 Sus scrofa domesticus	218	Sus scrofa domesticus	belongs
96	ACE2 Ovis aries	97	ACE2 Mus musculus	similar
96	ACE2 Ovis aries	98	ACE2 Bos taurus	similar
96	ACE2 Ovis aries	99	ACE2 Rattus norvegicus	similar
96	ACE2 Ovis aries	100	ACE2 Rhinolophus ferrumequinum	similar
96	ACE2 Ovis aries	101	ACE2 Canis lupus familiaris	similar
96	ACE2 Ovis aries	102	ACE2 Gallus gallus	similar
96	ACE2 Ovis aries	217	Ovis aries	belongs
97	ACE2 Mus musculus	98	ACE2 Bos taurus	similar
97	ACE2 Mus musculus	99	ACE2 Rattus norvegicus	similar
97	ACE2 Mus musculus	100	ACE2 Rhinolophus ferrumequinum	similar
97	ACE2 Mus musculus	101	ACE2 Canis lupus familiaris	similar
97	ACE2 Mus musculus	102	ACE2 Gallus gallus	similar
97	ACE2 Mus musculus	205	Mus musculus	belongs
98	ACE2 Bos taurus	99	ACE2 Rattus norvegicus	similar
98	ACE2 Bos taurus	100	ACE2 Rhinolophus ferrumequinum	similar
98	ACE2 Bos taurus	101	ACE2 Canis lupus familiaris	similar
98	ACE2 Bos taurus	102	ACE2 Gallus gallus	similar
98	ACE2 Bos taurus	211	Bos taurus	belongs
99	ACE2 Rattus norvegicus	100	ACE2 Rhinolophus ferrumequinum	similar
99	ACE2 Rattus norvegicus	101	ACE2 Canis lupus familiaris	similar
99	ACE2 Rattus norvegicus	102	ACE2 Gallus gallus	similar
99	ACE2 Rattus norvegicus	206	Rattus norvegicus	belongs
100	ACE2 Rhinolophus ferrumequinum	101	ACE2 Canis lupus familiaris	similar
100	ACE2 Rhinolophus ferrumequinum	102	ACE2 Gallus gallus	similar
100	ACE2 Rhinolophus ferrumequinum	219	Rhinolophus ferrumequinum	belongs
101	ACE2 Canis lupus familiaris	102	ACE2 Gallus gallus	similar
101	ACE2 Canis lupus familiaris	207	Canis lupus familiaris	belongs
102	ACE2 Gallus gallus	213	Gallus gallus	belongs
103	ORF4a Middle East respiratory syndrome-related coronavirus	104	ORF4a Human coronavirus 229E	similar
103	ORF4a Middle East respiratory syndrome-related coronavirus	184	STAT2 Homo sapiens	interacts
103	ORF4a Middle East respiratory syndrome-related coronavirus	189	STAT2 Camelus dromedarius	interacts
103	ORF4a Middle East respiratory syndrome-related coronavirus	195	STAT2 Rattus norvegicus	interacts
103	ORF4a Middle East respiratory syndrome-related coronavirus	197	STAT2 Mus musculus	interacts
103	ORF4a Middle East respiratory syndrome-related coronavirus	105	NF-kB Homo sapiens	interacts
103	ORF4a Middle East respiratory syndrome-related coronavirus	112	NF-kB Mus musculus	interacts
103	ORF4a Middle East respiratory syndrome-related coronavirus	114	NF-kB Rattus norvegicus	interacts
103	ORF4a Middle East respiratory syndrome-related coronavirus	117	NF-kB Camelus dromedarius	interacts
103	ORF4a Middle East respiratory syndrome-related coronavirus	149	PRKRA Homo sapiens	interacts
103	ORF4a Middle East respiratory syndrome-related coronavirus	154	PRKRA Camelus dromedarius	interacts
103	ORF4a Middle East respiratory syndrome-related coronavirus	156	PRKRA Mus musculus	interacts
103	ORF4a Middle East respiratory syndrome-related coronavirus	160	PRKRA Rattus norvegicus	interacts
103	ORF4a Middle East respiratory syndrome-related coronavirus	134	MDA5 Homo sapiens	interacts
103	ORF4a Middle East respiratory syndrome-related coronavirus	141	MDA5 Camelus dromedarius	interacts
103	ORF4a Middle East respiratory syndrome-related coronavirus	144	MDA5 Mus musculus	interacts
103	ORF4a Middle East respiratory syndrome-related coronavirus	145	MDA5 Rattus norvegicus	interacts
105	NF-kB Homo sapiens	106	NF-kB Pan troglodytes	similar
105	NF-kB Homo sapiens	107	NF-kB Macaca mulatta	similar
105	NF-kB Homo sapiens	108	NF-kB Bos taurus	similar
105	NF-kB Homo sapiens	109	NF-kB Rhinolophus ferrumequinum	similar
105	NF-kB Homo sapiens	110	NF-kB Ovis aries	similar
105	NF-kB Homo sapiens	111	NF-kB Ictidomys tridecemlineatus	similar
105	NF-kB Homo sapiens	112	NF-kB Mus musculus	similar
105	NF-kB Homo sapiens	113	NF-kB Mesocricetus auratus	similar
105	NF-kB Homo sapiens	114	NF-kB Rattus norvegicus	similar
105	NF-kB Homo sapiens	115	NF-kB Equus caballus	similar
105	NF-kB Homo sapiens	116	NF-kB Gallus gallus	similar
105	NF-kB Homo sapiens	117	NF-kB Camelus dromedarius	similar
105	NF-kB Homo sapiens	204	Homo sapiens	belongs
105	NF-kB Homo sapiens	200	PLpro Severe acute respiratory syndrome-related coronavirus	interacts
105	NF-kB Homo sapiens	199	PLpro Middle East respiratory syndrome-related coronavirus	interacts
105	NF-kB Homo sapiens	223	M protein Severe acute respiratory syndrome-related coronavirus	interacts
106	NF-kB Pan troglodytes	107	NF-kB Macaca mulatta	similar
106	NF-kB Pan troglodytes	108	NF-kB Bos taurus	similar
106	NF-kB Pan troglodytes	109	NF-kB Rhinolophus ferrumequinum	similar
106	NF-kB Pan troglodytes	110	NF-kB Ovis aries	similar
106	NF-kB Pan troglodytes	111	NF-kB Ictidomys tridecemlineatus	similar
106	NF-kB Pan troglodytes	112	NF-kB Mus musculus	similar
106	NF-kB Pan troglodytes	113	NF-kB Mesocricetus auratus	similar
106	NF-kB Pan troglodytes	114	NF-kB Rattus norvegicus	similar
106	NF-kB Pan troglodytes	115	NF-kB Equus caballus	similar
106	NF-kB Pan troglodytes	116	NF-kB Gallus gallus	similar
106	NF-kB Pan troglodytes	117	NF-kB Camelus dromedarius	similar
106	NF-kB Pan troglodytes	212	Pan troglodytes	belongs
107	NF-kB Macaca mulatta	108	NF-kB Bos taurus	similar
107	NF-kB Macaca mulatta	109	NF-kB Rhinolophus ferrumequinum	similar
107	NF-kB Macaca mulatta	110	NF-kB Ovis aries	similar
107	NF-kB Macaca mulatta	111	NF-kB Ictidomys tridecemlineatus	similar
107	NF-kB Macaca mulatta	112	NF-kB Mus musculus	similar
107	NF-kB Macaca mulatta	113	NF-kB Mesocricetus auratus	similar
107	NF-kB Macaca mulatta	114	NF-kB Rattus norvegicus	similar
107	NF-kB Macaca mulatta	115	NF-kB Equus caballus	similar
107	NF-kB Macaca mulatta	116	NF-kB Gallus gallus	similar
107	NF-kB Macaca mulatta	117	NF-kB Camelus dromedarius	similar
107	NF-kB Macaca mulatta	216	Macaca mulatta	belongs
108	NF-kB Bos taurus	109	NF-kB Rhinolophus ferrumequinum	similar
108	NF-kB Bos taurus	110	NF-kB Ovis aries	similar
108	NF-kB Bos taurus	111	NF-kB Ictidomys tridecemlineatus	similar
108	NF-kB Bos taurus	112	NF-kB Mus musculus	similar
108	NF-kB Bos taurus	113	NF-kB Mesocricetus auratus	similar
108	NF-kB Bos taurus	114	NF-kB Rattus norvegicus	similar
108	NF-kB Bos taurus	115	NF-kB Equus caballus	similar
108	NF-kB Bos taurus	116	NF-kB Gallus gallus	similar
108	NF-kB Bos taurus	117	NF-kB Camelus dromedarius	similar
108	NF-kB Bos taurus	211	Bos taurus	belongs
109	NF-kB Rhinolophus ferrumequinum	110	NF-kB Ovis aries	similar
109	NF-kB Rhinolophus ferrumequinum	111	NF-kB Ictidomys tridecemlineatus	similar
109	NF-kB Rhinolophus ferrumequinum	112	NF-kB Mus musculus	similar
109	NF-kB Rhinolophus ferrumequinum	113	NF-kB Mesocricetus auratus	similar
109	NF-kB Rhinolophus ferrumequinum	114	NF-kB Rattus norvegicus	similar
109	NF-kB Rhinolophus ferrumequinum	115	NF-kB Equus caballus	similar
109	NF-kB Rhinolophus ferrumequinum	116	NF-kB Gallus gallus	similar
109	NF-kB Rhinolophus ferrumequinum	117	NF-kB Camelus dromedarius	similar
109	NF-kB Rhinolophus ferrumequinum	219	Rhinolophus ferrumequinum	belongs
109	NF-kB Rhinolophus ferrumequinum	200	PLpro Severe acute respiratory syndrome-related coronavirus	interacts
109	NF-kB Rhinolophus ferrumequinum	223	M protein Severe acute respiratory syndrome-related coronavirus	interacts
110	NF-kB Ovis aries	111	NF-kB Ictidomys tridecemlineatus	similar
110	NF-kB Ovis aries	112	NF-kB Mus musculus	similar
110	NF-kB Ovis aries	113	NF-kB Mesocricetus auratus	similar
110	NF-kB Ovis aries	114	NF-kB Rattus norvegicus	similar
110	NF-kB Ovis aries	115	NF-kB Equus caballus	similar
110	NF-kB Ovis aries	116	NF-kB Gallus gallus	similar
110	NF-kB Ovis aries	117	NF-kB Camelus dromedarius	similar
110	NF-kB Ovis aries	217	Ovis aries	belongs
111	NF-kB Ictidomys tridecemlineatus	112	NF-kB Mus musculus	similar
111	NF-kB Ictidomys tridecemlineatus	113	NF-kB Mesocricetus auratus	similar
111	NF-kB Ictidomys tridecemlineatus	114	NF-kB Rattus norvegicus	similar
111	NF-kB Ictidomys tridecemlineatus	115	NF-kB Equus caballus	similar
111	NF-kB Ictidomys tridecemlineatus	116	NF-kB Gallus gallus	similar
111	NF-kB Ictidomys tridecemlineatus	117	NF-kB Camelus dromedarius	similar
111	NF-kB Ictidomys tridecemlineatus	210	Ictidomys tridecemlineatus	belongs
112	NF-kB Mus musculus	113	NF-kB Mesocricetus auratus	similar
112	NF-kB Mus musculus	114	NF-kB Rattus norvegicus	similar
112	NF-kB Mus musculus	115	NF-kB Equus caballus	similar
112	NF-kB Mus musculus	116	NF-kB Gallus gallus	similar
112	NF-kB Mus musculus	117	NF-kB Camelus dromedarius	similar
112	NF-kB Mus musculus	205	Mus musculus	belongs
112	NF-kB Mus musculus	200	PLpro Severe acute respiratory syndrome-related coronavirus	interacts
112	NF-kB Mus musculus	199	PLpro Middle East respiratory syndrome-related coronavirus	interacts
112	NF-kB Mus musculus	223	M protein Severe acute respiratory syndrome-related coronavirus	interacts
113	NF-kB Mesocricetus auratus	114	NF-kB Rattus norvegicus	similar
113	NF-kB Mesocricetus auratus	115	NF-kB Equus caballus	similar
113	NF-kB Mesocricetus auratus	116	NF-kB Gallus gallus	similar
113	NF-kB Mesocricetus auratus	117	NF-kB Camelus dromedarius	similar
113	NF-kB Mesocricetus auratus	220	Mesocricetus auratus	belongs
114	NF-kB Rattus norvegicus	115	NF-kB Equus caballus	similar
114	NF-kB Rattus norvegicus	116	NF-kB Gallus gallus	similar
114	NF-kB Rattus norvegicus	117	NF-kB Camelus dromedarius	similar
114	NF-kB Rattus norvegicus	206	Rattus norvegicus	belongs
114	NF-kB Rattus norvegicus	200	PLpro Severe acute respiratory syndrome-related coronavirus	interacts
114	NF-kB Rattus norvegicus	199	PLpro Middle East respiratory syndrome-related coronavirus	interacts
114	NF-kB Rattus norvegicus	223	M protein Severe acute respiratory syndrome-related coronavirus	interacts
115	NF-kB Equus caballus	116	NF-kB Gallus gallus	similar
115	NF-kB Equus caballus	117	NF-kB Camelus dromedarius	similar
115	NF-kB Equus caballus	215	Equus caballus	belongs
116	NF-kB Gallus gallus	117	NF-kB Camelus dromedarius	similar
116	NF-kB Gallus gallus	213	Gallus gallus	belongs
117	NF-kB Camelus dromedarius	208	Camelus dromedarius	belongs
117	NF-kB Camelus dromedarius	199	PLpro Middle East respiratory syndrome-related coronavirus	interacts
118	IRF7 Homo sapiens	119	IRF7 Pan troglodytes	similar
118	IRF7 Homo sapiens	120	IRF7 Macaca mulatta	similar
118	IRF7 Homo sapiens	121	IRF7 Ictidomys tridecemlineatus	similar
118	IRF7 Homo sapiens	122	IRF7 Equus caballus	similar
118	IRF7 Homo sapiens	123	IRF7 Rhinolophus ferrumequinum	similar
118	IRF7 Homo sapiens	124	IRF7 Felis catus	similar
118	IRF7 Homo sapiens	125	IRF7 Camelus dromedarius	similar
118	IRF7 Homo sapiens	126	IRF7 Rattus norvegicus	similar
118	IRF7 Homo sapiens	127	IRF7 Oryctolagus cuniculus	similar
118	IRF7 Homo sapiens	128	IRF7 Mesocricetus auratus	similar
118	IRF7 Homo sapiens	129	IRF7 Ovis aries	similar
118	IRF7 Homo sapiens	130	IRF7 Mus musculus	similar
118	IRF7 Homo sapiens	131	IRF7 Bos taurus	similar
118	IRF7 Homo sapiens	132	IRF7 Canis lupus familiaris	similar
118	IRF7 Homo sapiens	133	IRF7 Gallus gallus	similar
118	IRF7 Homo sapiens	204	Homo sapiens	belongs
119	IRF7 Pan troglodytes	120	IRF7 Macaca mulatta	similar
119	IRF7 Pan troglodytes	121	IRF7 Ictidomys tridecemlineatus	similar
119	IRF7 Pan troglodytes	122	IRF7 Equus caballus	similar
119	IRF7 Pan troglodytes	123	IRF7 Rhinolophus ferrumequinum	similar
119	IRF7 Pan troglodytes	124	IRF7 Felis catus	similar
119	IRF7 Pan troglodytes	125	IRF7 Camelus dromedarius	similar
119	IRF7 Pan troglodytes	126	IRF7 Rattus norvegicus	similar
119	IRF7 Pan troglodytes	127	IRF7 Oryctolagus cuniculus	similar
119	IRF7 Pan troglodytes	128	IRF7 Mesocricetus auratus	similar
119	IRF7 Pan troglodytes	129	IRF7 Ovis aries	similar
119	IRF7 Pan troglodytes	130	IRF7 Mus musculus	similar
119	IRF7 Pan troglodytes	131	IRF7 Bos taurus	similar
119	IRF7 Pan troglodytes	132	IRF7 Canis lupus familiaris	similar
119	IRF7 Pan troglodytes	133	IRF7 Gallus gallus	similar
119	IRF7 Pan troglodytes	212	Pan troglodytes	belongs
120	IRF7 Macaca mulatta	121	IRF7 Ictidomys tridecemlineatus	similar
120	IRF7 Macaca mulatta	122	IRF7 Equus caballus	similar
120	IRF7 Macaca mulatta	123	IRF7 Rhinolophus ferrumequinum	similar
120	IRF7 Macaca mulatta	124	IRF7 Felis catus	similar
120	IRF7 Macaca mulatta	125	IRF7 Camelus dromedarius	similar
120	IRF7 Macaca mulatta	126	IRF7 Rattus norvegicus	similar
120	IRF7 Macaca mulatta	127	IRF7 Oryctolagus cuniculus	similar
120	IRF7 Macaca mulatta	128	IRF7 Mesocricetus auratus	similar
120	IRF7 Macaca mulatta	129	IRF7 Ovis aries	similar
120	IRF7 Macaca mulatta	130	IRF7 Mus musculus	similar
120	IRF7 Macaca mulatta	131	IRF7 Bos taurus	similar
120	IRF7 Macaca mulatta	132	IRF7 Canis lupus familiaris	similar
120	IRF7 Macaca mulatta	133	IRF7 Gallus gallus	similar
120	IRF7 Macaca mulatta	216	Macaca mulatta	belongs
121	IRF7 Ictidomys tridecemlineatus	122	IRF7 Equus caballus	similar
121	IRF7 Ictidomys tridecemlineatus	123	IRF7 Rhinolophus ferrumequinum	similar
121	IRF7 Ictidomys tridecemlineatus	124	IRF7 Felis catus	similar
121	IRF7 Ictidomys tridecemlineatus	125	IRF7 Camelus dromedarius	similar
121	IRF7 Ictidomys tridecemlineatus	126	IRF7 Rattus norvegicus	similar
121	IRF7 Ictidomys tridecemlineatus	127	IRF7 Oryctolagus cuniculus	similar
121	IRF7 Ictidomys tridecemlineatus	128	IRF7 Mesocricetus auratus	similar
121	IRF7 Ictidomys tridecemlineatus	129	IRF7 Ovis aries	similar
121	IRF7 Ictidomys tridecemlineatus	130	IRF7 Mus musculus	similar
121	IRF7 Ictidomys tridecemlineatus	131	IRF7 Bos taurus	similar
121	IRF7 Ictidomys tridecemlineatus	132	IRF7 Canis lupus familiaris	similar
121	IRF7 Ictidomys tridecemlineatus	133	IRF7 Gallus gallus	similar
121	IRF7 Ictidomys tridecemlineatus	210	Ictidomys tridecemlineatus	belongs
122	IRF7 Equus caballus	123	IRF7 Rhinolophus ferrumequinum	similar
122	IRF7 Equus caballus	124	IRF7 Felis catus	similar
122	IRF7 Equus caballus	125	IRF7 Camelus dromedarius	similar
122	IRF7 Equus caballus	126	IRF7 Rattus norvegicus	similar
122	IRF7 Equus caballus	127	IRF7 Oryctolagus cuniculus	similar
122	IRF7 Equus caballus	128	IRF7 Mesocricetus auratus	similar
122	IRF7 Equus caballus	129	IRF7 Ovis aries	similar
122	IRF7 Equus caballus	130	IRF7 Mus musculus	similar
122	IRF7 Equus caballus	131	IRF7 Bos taurus	similar
122	IRF7 Equus caballus	132	IRF7 Canis lupus familiaris	similar
122	IRF7 Equus caballus	133	IRF7 Gallus gallus	similar
122	IRF7 Equus caballus	215	Equus caballus	belongs
123	IRF7 Rhinolophus ferrumequinum	124	IRF7 Felis catus	similar
123	IRF7 Rhinolophus ferrumequinum	125	IRF7 Camelus dromedarius	similar
123	IRF7 Rhinolophus ferrumequinum	126	IRF7 Rattus norvegicus	similar
123	IRF7 Rhinolophus ferrumequinum	127	IRF7 Oryctolagus cuniculus	similar
123	IRF7 Rhinolophus ferrumequinum	128	IRF7 Mesocricetus auratus	similar
123	IRF7 Rhinolophus ferrumequinum	129	IRF7 Ovis aries	similar
123	IRF7 Rhinolophus ferrumequinum	130	IRF7 Mus musculus	similar
123	IRF7 Rhinolophus ferrumequinum	131	IRF7 Bos taurus	similar
123	IRF7 Rhinolophus ferrumequinum	132	IRF7 Canis lupus familiaris	similar
123	IRF7 Rhinolophus ferrumequinum	133	IRF7 Gallus gallus	similar
123	IRF7 Rhinolophus ferrumequinum	219	Rhinolophus ferrumequinum	belongs
124	IRF7 Felis catus	125	IRF7 Camelus dromedarius	similar
124	IRF7 Felis catus	126	IRF7 Rattus norvegicus	similar
124	IRF7 Felis catus	127	IRF7 Oryctolagus cuniculus	similar
124	IRF7 Felis catus	128	IRF7 Mesocricetus auratus	similar
124	IRF7 Felis catus	129	IRF7 Ovis aries	similar
124	IRF7 Felis catus	130	IRF7 Mus musculus	similar
124	IRF7 Felis catus	131	IRF7 Bos taurus	similar
124	IRF7 Felis catus	132	IRF7 Canis lupus familiaris	similar
124	IRF7 Felis catus	133	IRF7 Gallus gallus	similar
124	IRF7 Felis catus	209	Felis catus	belongs
125	IRF7 Camelus dromedarius	126	IRF7 Rattus norvegicus	similar
125	IRF7 Camelus dromedarius	127	IRF7 Oryctolagus cuniculus	similar
125	IRF7 Camelus dromedarius	128	IRF7 Mesocricetus auratus	similar
125	IRF7 Camelus dromedarius	129	IRF7 Ovis aries	similar
125	IRF7 Camelus dromedarius	130	IRF7 Mus musculus	similar
125	IRF7 Camelus dromedarius	131	IRF7 Bos taurus	similar
125	IRF7 Camelus dromedarius	132	IRF7 Canis lupus familiaris	similar
125	IRF7 Camelus dromedarius	133	IRF7 Gallus gallus	similar
125	IRF7 Camelus dromedarius	208	Camelus dromedarius	belongs
126	IRF7 Rattus norvegicus	127	IRF7 Oryctolagus cuniculus	similar
126	IRF7 Rattus norvegicus	128	IRF7 Mesocricetus auratus	similar
126	IRF7 Rattus norvegicus	129	IRF7 Ovis aries	similar
126	IRF7 Rattus norvegicus	130	IRF7 Mus musculus	similar
126	IRF7 Rattus norvegicus	131	IRF7 Bos taurus	similar
126	IRF7 Rattus norvegicus	132	IRF7 Canis lupus familiaris	similar
126	IRF7 Rattus norvegicus	133	IRF7 Gallus gallus	similar
126	IRF7 Rattus norvegicus	206	Rattus norvegicus	belongs
127	IRF7 Oryctolagus cuniculus	128	IRF7 Mesocricetus auratus	similar
127	IRF7 Oryctolagus cuniculus	129	IRF7 Ovis aries	similar
127	IRF7 Oryctolagus cuniculus	130	IRF7 Mus musculus	similar
127	IRF7 Oryctolagus cuniculus	131	IRF7 Bos taurus	similar
127	IRF7 Oryctolagus cuniculus	132	IRF7 Canis lupus familiaris	similar
127	IRF7 Oryctolagus cuniculus	133	IRF7 Gallus gallus	similar
127	IRF7 Oryctolagus cuniculus	214	Oryctolagus cuniculus	belongs
128	IRF7 Mesocricetus auratus	129	IRF7 Ovis aries	similar
128	IRF7 Mesocricetus auratus	130	IRF7 Mus musculus	similar
128	IRF7 Mesocricetus auratus	131	IRF7 Bos taurus	similar
128	IRF7 Mesocricetus auratus	132	IRF7 Canis lupus familiaris	similar
128	IRF7 Mesocricetus auratus	133	IRF7 Gallus gallus	similar
128	IRF7 Mesocricetus auratus	220	Mesocricetus auratus	belongs
129	IRF7 Ovis aries	130	IRF7 Mus musculus	similar
129	IRF7 Ovis aries	131	IRF7 Bos taurus	similar
129	IRF7 Ovis aries	132	IRF7 Canis lupus familiaris	similar
129	IRF7 Ovis aries	133	IRF7 Gallus gallus	similar
129	IRF7 Ovis aries	217	Ovis aries	belongs
130	IRF7 Mus musculus	131	IRF7 Bos taurus	similar
130	IRF7 Mus musculus	132	IRF7 Canis lupus familiaris	similar
130	IRF7 Mus musculus	133	IRF7 Gallus gallus	similar
130	IRF7 Mus musculus	205	Mus musculus	belongs
131	IRF7 Bos taurus	132	IRF7 Canis lupus familiaris	similar
131	IRF7 Bos taurus	133	IRF7 Gallus gallus	similar
131	IRF7 Bos taurus	211	Bos taurus	belongs
132	IRF7 Canis lupus familiaris	133	IRF7 Gallus gallus	similar
132	IRF7 Canis lupus familiaris	207	Canis lupus familiaris	belongs
133	IRF7 Gallus gallus	213	Gallus gallus	belongs
134	MDA5 Homo sapiens	135	MDA5 Pan troglodytes	similar
134	MDA5 Homo sapiens	136	MDA5 Macaca mulatta	similar
134	MDA5 Homo sapiens	137	MDA5 Equus caballus	similar
134	MDA5 Homo sapiens	138	MDA5 Oryctolagus cuniculus	similar
134	MDA5 Homo sapiens	139	MDA5 Ictidomys tridecemlineatus	similar
134	MDA5 Homo sapiens	140	MDA5 Felis catus	similar
134	MDA5 Homo sapiens	141	MDA5 Camelus dromedarius	similar
134	MDA5 Homo sapiens	142	MDA5 Bos taurus	similar
134	MDA5 Homo sapiens	143	MDA5 Ovis aries	similar
134	MDA5 Homo sapiens	144	MDA5 Mus musculus	similar
134	MDA5 Homo sapiens	145	MDA5 Rattus norvegicus	similar
134	MDA5 Homo sapiens	146	MDA5 Mesocricetus auratus	similar
134	MDA5 Homo sapiens	147	MDA5 Canis lupus familiaris	similar
134	MDA5 Homo sapiens	148	MDA5 Gallus gallus	similar
134	MDA5 Homo sapiens	204	Homo sapiens	belongs
134	MDA5 Homo sapiens	164	ORF3b Severe acute respiratory syndrome-related coronavirus	interacts
135	MDA5 Pan troglodytes	136	MDA5 Macaca mulatta	similar
135	MDA5 Pan troglodytes	137	MDA5 Equus caballus	similar
135	MDA5 Pan troglodytes	138	MDA5 Oryctolagus cuniculus	similar
135	MDA5 Pan troglodytes	139	MDA5 Ictidomys tridecemlineatus	similar
135	MDA5 Pan troglodytes	140	MDA5 Felis catus	similar
135	MDA5 Pan troglodytes	141	MDA5 Camelus dromedarius	similar
135	MDA5 Pan troglodytes	142	MDA5 Bos taurus	similar
135	MDA5 Pan troglodytes	143	MDA5 Ovis aries	similar
135	MDA5 Pan troglodytes	144	MDA5 Mus musculus	similar
135	MDA5 Pan troglodytes	145	MDA5 Rattus norvegicus	similar
135	MDA5 Pan troglodytes	146	MDA5 Mesocricetus auratus	similar
135	MDA5 Pan troglodytes	147	MDA5 Canis lupus familiaris	similar
135	MDA5 Pan troglodytes	148	MDA5 Gallus gallus	similar
135	MDA5 Pan troglodytes	212	Pan troglodytes	belongs
136	MDA5 Macaca mulatta	137	MDA5 Equus caballus	similar
136	MDA5 Macaca mulatta	138	MDA5 Oryctolagus cuniculus	similar
136	MDA5 Macaca mulatta	139	MDA5 Ictidomys tridecemlineatus	similar
136	MDA5 Macaca mulatta	140	MDA5 Felis catus	similar
136	MDA5 Macaca mulatta	141	MDA5 Camelus dromedarius	similar
136	MDA5 Macaca mulatta	142	MDA5 Bos taurus	similar
136	MDA5 Macaca mulatta	143	MDA5 Ovis aries	similar
136	MDA5 Macaca mulatta	144	MDA5 Mus musculus	similar
136	MDA5 Macaca mulatta	145	MDA5 Rattus norvegicus	similar
136	MDA5 Macaca mulatta	146	MDA5 Mesocricetus auratus	similar
136	MDA5 Macaca mulatta	147	MDA5 Canis lupus familiaris	similar
136	MDA5 Macaca mulatta	148	MDA5 Gallus gallus	similar
136	MDA5 Macaca mulatta	216	Macaca mulatta	belongs
137	MDA5 Equus caballus	138	MDA5 Oryctolagus cuniculus	similar
137	MDA5 Equus caballus	139	MDA5 Ictidomys tridecemlineatus	similar
137	MDA5 Equus caballus	140	MDA5 Felis catus	similar
137	MDA5 Equus caballus	141	MDA5 Camelus dromedarius	similar
137	MDA5 Equus caballus	142	MDA5 Bos taurus	similar
137	MDA5 Equus caballus	143	MDA5 Ovis aries	similar
137	MDA5 Equus caballus	144	MDA5 Mus musculus	similar
137	MDA5 Equus caballus	145	MDA5 Rattus norvegicus	similar
137	MDA5 Equus caballus	146	MDA5 Mesocricetus auratus	similar
137	MDA5 Equus caballus	147	MDA5 Canis lupus familiaris	similar
137	MDA5 Equus caballus	148	MDA5 Gallus gallus	similar
137	MDA5 Equus caballus	215	Equus caballus	belongs
138	MDA5 Oryctolagus cuniculus	139	MDA5 Ictidomys tridecemlineatus	similar
138	MDA5 Oryctolagus cuniculus	140	MDA5 Felis catus	similar
138	MDA5 Oryctolagus cuniculus	141	MDA5 Camelus dromedarius	similar
138	MDA5 Oryctolagus cuniculus	142	MDA5 Bos taurus	similar
138	MDA5 Oryctolagus cuniculus	143	MDA5 Ovis aries	similar
138	MDA5 Oryctolagus cuniculus	144	MDA5 Mus musculus	similar
138	MDA5 Oryctolagus cuniculus	145	MDA5 Rattus norvegicus	similar
138	MDA5 Oryctolagus cuniculus	146	MDA5 Mesocricetus auratus	similar
138	MDA5 Oryctolagus cuniculus	147	MDA5 Canis lupus familiaris	similar
138	MDA5 Oryctolagus cuniculus	148	MDA5 Gallus gallus	similar
138	MDA5 Oryctolagus cuniculus	214	Oryctolagus cuniculus	belongs
139	MDA5 Ictidomys tridecemlineatus	140	MDA5 Felis catus	similar
139	MDA5 Ictidomys tridecemlineatus	141	MDA5 Camelus dromedarius	similar
139	MDA5 Ictidomys tridecemlineatus	142	MDA5 Bos taurus	similar
139	MDA5 Ictidomys tridecemlineatus	143	MDA5 Ovis aries	similar
139	MDA5 Ictidomys tridecemlineatus	144	MDA5 Mus musculus	similar
139	MDA5 Ictidomys tridecemlineatus	145	MDA5 Rattus norvegicus	similar
139	MDA5 Ictidomys tridecemlineatus	146	MDA5 Mesocricetus auratus	similar
139	MDA5 Ictidomys tridecemlineatus	147	MDA5 Canis lupus familiaris	similar
139	MDA5 Ictidomys tridecemlineatus	148	MDA5 Gallus gallus	similar
139	MDA5 Ictidomys tridecemlineatus	210	Ictidomys tridecemlineatus	belongs
140	MDA5 Felis catus	141	MDA5 Camelus dromedarius	similar
140	MDA5 Felis catus	142	MDA5 Bos taurus	similar
140	MDA5 Felis catus	143	MDA5 Ovis aries	similar
140	MDA5 Felis catus	144	MDA5 Mus musculus	similar
140	MDA5 Felis catus	145	MDA5 Rattus norvegicus	similar
140	MDA5 Felis catus	146	MDA5 Mesocricetus auratus	similar
140	MDA5 Felis catus	147	MDA5 Canis lupus familiaris	similar
140	MDA5 Felis catus	148	MDA5 Gallus gallus	similar
140	MDA5 Felis catus	209	Felis catus	belongs
140	MDA5 Felis catus	164	ORF3b Severe acute respiratory syndrome-related coronavirus	interacts
141	MDA5 Camelus dromedarius	142	MDA5 Bos taurus	similar
141	MDA5 Camelus dromedarius	143	MDA5 Ovis aries	similar
141	MDA5 Camelus dromedarius	144	MDA5 Mus musculus	similar
141	MDA5 Camelus dromedarius	145	MDA5 Rattus norvegicus	similar
141	MDA5 Camelus dromedarius	146	MDA5 Mesocricetus auratus	similar
141	MDA5 Camelus dromedarius	147	MDA5 Canis lupus familiaris	similar
141	MDA5 Camelus dromedarius	148	MDA5 Gallus gallus	similar
141	MDA5 Camelus dromedarius	208	Camelus dromedarius	belongs
142	MDA5 Bos taurus	143	MDA5 Ovis aries	similar
142	MDA5 Bos taurus	144	MDA5 Mus musculus	similar
142	MDA5 Bos taurus	145	MDA5 Rattus norvegicus	similar
142	MDA5 Bos taurus	146	MDA5 Mesocricetus auratus	similar
142	MDA5 Bos taurus	147	MDA5 Canis lupus familiaris	similar
142	MDA5 Bos taurus	148	MDA5 Gallus gallus	similar
142	MDA5 Bos taurus	211	Bos taurus	belongs
143	MDA5 Ovis aries	144	MDA5 Mus musculus	similar
143	MDA5 Ovis aries	145	MDA5 Rattus norvegicus	similar
143	MDA5 Ovis aries	146	MDA5 Mesocricetus auratus	similar
143	MDA5 Ovis aries	147	MDA5 Canis lupus familiaris	similar
143	MDA5 Ovis aries	148	MDA5 Gallus gallus	similar
143	MDA5 Ovis aries	217	Ovis aries	belongs
144	MDA5 Mus musculus	145	MDA5 Rattus norvegicus	similar
144	MDA5 Mus musculus	146	MDA5 Mesocricetus auratus	similar
144	MDA5 Mus musculus	147	MDA5 Canis lupus familiaris	similar
144	MDA5 Mus musculus	148	MDA5 Gallus gallus	similar
144	MDA5 Mus musculus	205	Mus musculus	belongs
144	MDA5 Mus musculus	164	ORF3b Severe acute respiratory syndrome-related coronavirus	interacts
145	MDA5 Rattus norvegicus	146	MDA5 Mesocricetus auratus	similar
145	MDA5 Rattus norvegicus	147	MDA5 Canis lupus familiaris	similar
145	MDA5 Rattus norvegicus	148	MDA5 Gallus gallus	similar
145	MDA5 Rattus norvegicus	206	Rattus norvegicus	belongs
145	MDA5 Rattus norvegicus	164	ORF3b Severe acute respiratory syndrome-related coronavirus	interacts
146	MDA5 Mesocricetus auratus	147	MDA5 Canis lupus familiaris	similar
146	MDA5 Mesocricetus auratus	148	MDA5 Gallus gallus	similar
146	MDA5 Mesocricetus auratus	220	Mesocricetus auratus	belongs
147	MDA5 Canis lupus familiaris	148	MDA5 Gallus gallus	similar
147	MDA5 Canis lupus familiaris	207	Canis lupus familiaris	belongs
148	MDA5 Gallus gallus	213	Gallus gallus	belongs
149	PRKRA Homo sapiens	150	PRKRA Macaca mulatta	similar
149	PRKRA Homo sapiens	151	PRKRA Felis catus	similar
149	PRKRA Homo sapiens	152	PRKRA Equus caballus	similar
149	PRKRA Homo sapiens	153	PRKRA Canis lupus familiaris	similar
149	PRKRA Homo sapiens	154	PRKRA Camelus dromedarius	similar
149	PRKRA Homo sapiens	155	PRKRA Mesocricetus auratus	similar
149	PRKRA Homo sapiens	156	PRKRA Mus musculus	similar
149	PRKRA Homo sapiens	157	PRKRA Ictidomys tridecemlineatus	similar
149	PRKRA Homo sapiens	158	PRKRA Ovis aries	similar
149	PRKRA Homo sapiens	159	PRKRA Bos taurus	similar
149	PRKRA Homo sapiens	160	PRKRA Rattus norvegicus	similar
149	PRKRA Homo sapiens	161	PRKRA Rhinolophus ferrumequinum	similar
149	PRKRA Homo sapiens	162	PRKRA Oryctolagus cuniculus	similar
149	PRKRA Homo sapiens	163	PRKRA Pan troglodytes	similar
149	PRKRA Homo sapiens	204	Homo sapiens	belongs
150	PRKRA Macaca mulatta	151	PRKRA Felis catus	similar
150	PRKRA Macaca mulatta	152	PRKRA Equus caballus	similar
150	PRKRA Macaca mulatta	153	PRKRA Canis lupus familiaris	similar
150	PRKRA Macaca mulatta	154	PRKRA Camelus dromedarius	similar
150	PRKRA Macaca mulatta	155	PRKRA Mesocricetus auratus	similar
150	PRKRA Macaca mulatta	156	PRKRA Mus musculus	similar
150	PRKRA Macaca mulatta	157	PRKRA Ictidomys tridecemlineatus	similar
150	PRKRA Macaca mulatta	158	PRKRA Ovis aries	similar
150	PRKRA Macaca mulatta	159	PRKRA Bos taurus	similar
150	PRKRA Macaca mulatta	160	PRKRA Rattus norvegicus	similar
150	PRKRA Macaca mulatta	161	PRKRA Rhinolophus ferrumequinum	similar
150	PRKRA Macaca mulatta	162	PRKRA Oryctolagus cuniculus	similar
150	PRKRA Macaca mulatta	163	PRKRA Pan troglodytes	similar
150	PRKRA Macaca mulatta	216	Macaca mulatta	belongs
151	PRKRA Felis catus	152	PRKRA Equus caballus	similar
151	PRKRA Felis catus	153	PRKRA Canis lupus familiaris	similar
151	PRKRA Felis catus	154	PRKRA Camelus dromedarius	similar
151	PRKRA Felis catus	155	PRKRA Mesocricetus auratus	similar
151	PRKRA Felis catus	156	PRKRA Mus musculus	similar
151	PRKRA Felis catus	157	PRKRA Ictidomys tridecemlineatus	similar
151	PRKRA Felis catus	158	PRKRA Ovis aries	similar
151	PRKRA Felis catus	159	PRKRA Bos taurus	similar
151	PRKRA Felis catus	160	PRKRA Rattus norvegicus	similar
151	PRKRA Felis catus	161	PRKRA Rhinolophus ferrumequinum	similar
151	PRKRA Felis catus	162	PRKRA Oryctolagus cuniculus	similar
151	PRKRA Felis catus	163	PRKRA Pan troglodytes	similar
151	PRKRA Felis catus	209	Felis catus	belongs
152	PRKRA Equus caballus	153	PRKRA Canis lupus familiaris	similar
152	PRKRA Equus caballus	154	PRKRA Camelus dromedarius	similar
152	PRKRA Equus caballus	155	PRKRA Mesocricetus auratus	similar
152	PRKRA Equus caballus	156	PRKRA Mus musculus	similar
152	PRKRA Equus caballus	157	PRKRA Ictidomys tridecemlineatus	similar
152	PRKRA Equus caballus	158	PRKRA Ovis aries	similar
152	PRKRA Equus caballus	159	PRKRA Bos taurus	similar
152	PRKRA Equus caballus	160	PRKRA Rattus norvegicus	similar
152	PRKRA Equus caballus	161	PRKRA Rhinolophus ferrumequinum	similar
152	PRKRA Equus caballus	162	PRKRA Oryctolagus cuniculus	similar
152	PRKRA Equus caballus	163	PRKRA Pan troglodytes	similar
152	PRKRA Equus caballus	215	Equus caballus	belongs
153	PRKRA Canis lupus familiaris	154	PRKRA Camelus dromedarius	similar
153	PRKRA Canis lupus familiaris	155	PRKRA Mesocricetus auratus	similar
153	PRKRA Canis lupus familiaris	156	PRKRA Mus musculus	similar
153	PRKRA Canis lupus familiaris	157	PRKRA Ictidomys tridecemlineatus	similar
153	PRKRA Canis lupus familiaris	158	PRKRA Ovis aries	similar
153	PRKRA Canis lupus familiaris	159	PRKRA Bos taurus	similar
153	PRKRA Canis lupus familiaris	160	PRKRA Rattus norvegicus	similar
153	PRKRA Canis lupus familiaris	161	PRKRA Rhinolophus ferrumequinum	similar
153	PRKRA Canis lupus familiaris	162	PRKRA Oryctolagus cuniculus	similar
153	PRKRA Canis lupus familiaris	163	PRKRA Pan troglodytes	similar
153	PRKRA Canis lupus familiaris	207	Canis lupus familiaris	belongs
154	PRKRA Camelus dromedarius	155	PRKRA Mesocricetus auratus	similar
154	PRKRA Camelus dromedarius	156	PRKRA Mus musculus	similar
154	PRKRA Camelus dromedarius	157	PRKRA Ictidomys tridecemlineatus	similar
154	PRKRA Camelus dromedarius	158	PRKRA Ovis aries	similar
154	PRKRA Camelus dromedarius	159	PRKRA Bos taurus	similar
154	PRKRA Camelus dromedarius	160	PRKRA Rattus norvegicus	similar
154	PRKRA Camelus dromedarius	161	PRKRA Rhinolophus ferrumequinum	similar
154	PRKRA Camelus dromedarius	162	PRKRA Oryctolagus cuniculus	similar
154	PRKRA Camelus dromedarius	163	PRKRA Pan troglodytes	similar
154	PRKRA Camelus dromedarius	208	Camelus dromedarius	belongs
155	PRKRA Mesocricetus auratus	156	PRKRA Mus musculus	similar
155	PRKRA Mesocricetus auratus	157	PRKRA Ictidomys tridecemlineatus	similar
155	PRKRA Mesocricetus auratus	158	PRKRA Ovis aries	similar
155	PRKRA Mesocricetus auratus	159	PRKRA Bos taurus	similar
155	PRKRA Mesocricetus auratus	160	PRKRA Rattus norvegicus	similar
155	PRKRA Mesocricetus auratus	161	PRKRA Rhinolophus ferrumequinum	similar
155	PRKRA Mesocricetus auratus	162	PRKRA Oryctolagus cuniculus	similar
155	PRKRA Mesocricetus auratus	163	PRKRA Pan troglodytes	similar
155	PRKRA Mesocricetus auratus	220	Mesocricetus auratus	belongs
156	PRKRA Mus musculus	157	PRKRA Ictidomys tridecemlineatus	similar
156	PRKRA Mus musculus	158	PRKRA Ovis aries	similar
156	PRKRA Mus musculus	159	PRKRA Bos taurus	similar
156	PRKRA Mus musculus	160	PRKRA Rattus norvegicus	similar
156	PRKRA Mus musculus	161	PRKRA Rhinolophus ferrumequinum	similar
156	PRKRA Mus musculus	162	PRKRA Oryctolagus cuniculus	similar
156	PRKRA Mus musculus	163	PRKRA Pan troglodytes	similar
156	PRKRA Mus musculus	205	Mus musculus	belongs
157	PRKRA Ictidomys tridecemlineatus	158	PRKRA Ovis aries	similar
157	PRKRA Ictidomys tridecemlineatus	159	PRKRA Bos taurus	similar
157	PRKRA Ictidomys tridecemlineatus	160	PRKRA Rattus norvegicus	similar
157	PRKRA Ictidomys tridecemlineatus	161	PRKRA Rhinolophus ferrumequinum	similar
157	PRKRA Ictidomys tridecemlineatus	162	PRKRA Oryctolagus cuniculus	similar
157	PRKRA Ictidomys tridecemlineatus	163	PRKRA Pan troglodytes	similar
157	PRKRA Ictidomys tridecemlineatus	210	Ictidomys tridecemlineatus	belongs
158	PRKRA Ovis aries	159	PRKRA Bos taurus	similar
158	PRKRA Ovis aries	160	PRKRA Rattus norvegicus	similar
158	PRKRA Ovis aries	161	PRKRA Rhinolophus ferrumequinum	similar
158	PRKRA Ovis aries	162	PRKRA Oryctolagus cuniculus	similar
158	PRKRA Ovis aries	163	PRKRA Pan troglodytes	similar
158	PRKRA Ovis aries	217	Ovis aries	belongs
159	PRKRA Bos taurus	160	PRKRA Rattus norvegicus	similar
159	PRKRA Bos taurus	161	PRKRA Rhinolophus ferrumequinum	similar
159	PRKRA Bos taurus	162	PRKRA Oryctolagus cuniculus	similar
159	PRKRA Bos taurus	163	PRKRA Pan troglodytes	similar
159	PRKRA Bos taurus	211	Bos taurus	belongs
160	PRKRA Rattus norvegicus	161	PRKRA Rhinolophus ferrumequinum	similar
160	PRKRA Rattus norvegicus	162	PRKRA Oryctolagus cuniculus	similar
160	PRKRA Rattus norvegicus	163	PRKRA Pan troglodytes	similar
160	PRKRA Rattus norvegicus	206	Rattus norvegicus	belongs
161	PRKRA Rhinolophus ferrumequinum	162	PRKRA Oryctolagus cuniculus	similar
161	PRKRA Rhinolophus ferrumequinum	163	PRKRA Pan troglodytes	similar
161	PRKRA Rhinolophus ferrumequinum	219	Rhinolophus ferrumequinum	belongs
162	PRKRA Oryctolagus cuniculus	163	PRKRA Pan troglodytes	similar
162	PRKRA Oryctolagus cuniculus	214	Oryctolagus cuniculus	belongs
163	PRKRA Pan troglodytes	212	Pan troglodytes	belongs
164	ORF3b Severe acute respiratory syndrome-related coronavirus	165	ORF3b Human coronavirus NL63	similar
164	ORF3b Severe acute respiratory syndrome-related coronavirus	244	MAVS Homo sapiens	interacts
164	ORF3b Severe acute respiratory syndrome-related coronavirus	251	MAVS Rhinolophus ferrumequinum	interacts
164	ORF3b Severe acute respiratory syndrome-related coronavirus	252	MAVS Felis catus	interacts
164	ORF3b Severe acute respiratory syndrome-related coronavirus	257	MAVS Mus musculus	interacts
164	ORF3b Severe acute respiratory syndrome-related coronavirus	258	MAVS Rattus norvegicus	interacts
164	ORF3b Severe acute respiratory syndrome-related coronavirus	184	STAT2 Homo sapiens	interacts
164	ORF3b Severe acute respiratory syndrome-related coronavirus	187	STAT2 Felis catus	interacts
164	ORF3b Severe acute respiratory syndrome-related coronavirus	190	STAT2 Rhinolophus ferrumequinum	interacts
164	ORF3b Severe acute respiratory syndrome-related coronavirus	195	STAT2 Rattus norvegicus	interacts
164	ORF3b Severe acute respiratory syndrome-related coronavirus	197	STAT2 Mus musculus	interacts
166	DPP4 Homo sapiens	167	DPP4 Pan troglodytes	similar
166	DPP4 Homo sapiens	168	DPP4 Macaca mulatta	similar
166	DPP4 Homo sapiens	169	DPP4 Oryctolagus cuniculus	similar
166	DPP4 Homo sapiens	170	DPP4 Ovis aries	similar
166	DPP4 Homo sapiens	171	DPP4 Ictidomys tridecemlineatus	similar
166	DPP4 Homo sapiens	172	DPP4 Bos taurus	similar
166	DPP4 Homo sapiens	173	DPP4 Felis catus	similar
166	DPP4 Homo sapiens	174	DPP4 Equus caballus	similar
166	DPP4 Homo sapiens	175	DPP4 Canis lupus familiaris	similar
166	DPP4 Homo sapiens	176	DPP4 Rhinolophus ferrumequinum	similar
166	DPP4 Homo sapiens	177	DPP4 Mesocricetus auratus	similar
166	DPP4 Homo sapiens	178	DPP4 Rattus norvegicus	similar
166	DPP4 Homo sapiens	179	DPP4 Mus musculus	similar
166	DPP4 Homo sapiens	180	DPP4 Camelus dromedarius	similar
166	DPP4 Homo sapiens	181	DPP4 Gallus gallus	similar
166	DPP4 Homo sapiens	204	Homo sapiens	belongs
167	DPP4 Pan troglodytes	168	DPP4 Macaca mulatta	similar
167	DPP4 Pan troglodytes	169	DPP4 Oryctolagus cuniculus	similar
167	DPP4 Pan troglodytes	170	DPP4 Ovis aries	similar
167	DPP4 Pan troglodytes	171	DPP4 Ictidomys tridecemlineatus	similar
167	DPP4 Pan troglodytes	172	DPP4 Bos taurus	similar
167	DPP4 Pan troglodytes	173	DPP4 Felis catus	similar
167	DPP4 Pan troglodytes	174	DPP4 Equus caballus	similar
167	DPP4 Pan troglodytes	175	DPP4 Canis lupus familiaris	similar
167	DPP4 Pan troglodytes	176	DPP4 Rhinolophus ferrumequinum	similar
167	DPP4 Pan troglodytes	177	DPP4 Mesocricetus auratus	similar
167	DPP4 Pan troglodytes	178	DPP4 Rattus norvegicus	similar
167	DPP4 Pan troglodytes	179	DPP4 Mus musculus	similar
167	DPP4 Pan troglodytes	180	DPP4 Camelus dromedarius	similar
167	DPP4 Pan troglodytes	181	DPP4 Gallus gallus	similar
167	DPP4 Pan troglodytes	212	Pan troglodytes	belongs
168	DPP4 Macaca mulatta	169	DPP4 Oryctolagus cuniculus	similar
168	DPP4 Macaca mulatta	170	DPP4 Ovis aries	similar
168	DPP4 Macaca mulatta	171	DPP4 Ictidomys tridecemlineatus	similar
168	DPP4 Macaca mulatta	172	DPP4 Bos taurus	similar
168	DPP4 Macaca mulatta	173	DPP4 Felis catus	similar
168	DPP4 Macaca mulatta	174	DPP4 Equus caballus	similar
168	DPP4 Macaca mulatta	175	DPP4 Canis lupus familiaris	similar
168	DPP4 Macaca mulatta	176	DPP4 Rhinolophus ferrumequinum	similar
168	DPP4 Macaca mulatta	177	DPP4 Mesocricetus auratus	similar
168	DPP4 Macaca mulatta	178	DPP4 Rattus norvegicus	similar
168	DPP4 Macaca mulatta	179	DPP4 Mus musculus	similar
168	DPP4 Macaca mulatta	180	DPP4 Camelus dromedarius	similar
168	DPP4 Macaca mulatta	181	DPP4 Gallus gallus	similar
168	DPP4 Macaca mulatta	216	Macaca mulatta	belongs
169	DPP4 Oryctolagus cuniculus	170	DPP4 Ovis aries	similar
169	DPP4 Oryctolagus cuniculus	171	DPP4 Ictidomys tridecemlineatus	similar
169	DPP4 Oryctolagus cuniculus	172	DPP4 Bos taurus	similar
169	DPP4 Oryctolagus cuniculus	173	DPP4 Felis catus	similar
169	DPP4 Oryctolagus cuniculus	174	DPP4 Equus caballus	similar
169	DPP4 Oryctolagus cuniculus	175	DPP4 Canis lupus familiaris	similar
169	DPP4 Oryctolagus cuniculus	176	DPP4 Rhinolophus ferrumequinum	similar
169	DPP4 Oryctolagus cuniculus	177	DPP4 Mesocricetus auratus	similar
169	DPP4 Oryctolagus cuniculus	178	DPP4 Rattus norvegicus	similar
169	DPP4 Oryctolagus cuniculus	179	DPP4 Mus musculus	similar
169	DPP4 Oryctolagus cuniculus	180	DPP4 Camelus dromedarius	similar
169	DPP4 Oryctolagus cuniculus	181	DPP4 Gallus gallus	similar
169	DPP4 Oryctolagus cuniculus	214	Oryctolagus cuniculus	belongs
170	DPP4 Ovis aries	171	DPP4 Ictidomys tridecemlineatus	similar
170	DPP4 Ovis aries	172	DPP4 Bos taurus	similar
170	DPP4 Ovis aries	173	DPP4 Felis catus	similar
170	DPP4 Ovis aries	174	DPP4 Equus caballus	similar
170	DPP4 Ovis aries	175	DPP4 Canis lupus familiaris	similar
170	DPP4 Ovis aries	176	DPP4 Rhinolophus ferrumequinum	similar
170	DPP4 Ovis aries	177	DPP4 Mesocricetus auratus	similar
170	DPP4 Ovis aries	178	DPP4 Rattus norvegicus	similar
170	DPP4 Ovis aries	179	DPP4 Mus musculus	similar
170	DPP4 Ovis aries	180	DPP4 Camelus dromedarius	similar
170	DPP4 Ovis aries	181	DPP4 Gallus gallus	similar
170	DPP4 Ovis aries	217	Ovis aries	belongs
171	DPP4 Ictidomys tridecemlineatus	172	DPP4 Bos taurus	similar
171	DPP4 Ictidomys tridecemlineatus	173	DPP4 Felis catus	similar
171	DPP4 Ictidomys tridecemlineatus	174	DPP4 Equus caballus	similar
171	DPP4 Ictidomys tridecemlineatus	175	DPP4 Canis lupus familiaris	similar
171	DPP4 Ictidomys tridecemlineatus	176	DPP4 Rhinolophus ferrumequinum	similar
171	DPP4 Ictidomys tridecemlineatus	177	DPP4 Mesocricetus auratus	similar
171	DPP4 Ictidomys tridecemlineatus	178	DPP4 Rattus norvegicus	similar
171	DPP4 Ictidomys tridecemlineatus	179	DPP4 Mus musculus	similar
171	DPP4 Ictidomys tridecemlineatus	180	DPP4 Camelus dromedarius	similar
171	DPP4 Ictidomys tridecemlineatus	181	DPP4 Gallus gallus	similar
171	DPP4 Ictidomys tridecemlineatus	210	Ictidomys tridecemlineatus	belongs
172	DPP4 Bos taurus	173	DPP4 Felis catus	similar
172	DPP4 Bos taurus	174	DPP4 Equus caballus	similar
172	DPP4 Bos taurus	175	DPP4 Canis lupus familiaris	similar
172	DPP4 Bos taurus	176	DPP4 Rhinolophus ferrumequinum	similar
172	DPP4 Bos taurus	177	DPP4 Mesocricetus auratus	similar
172	DPP4 Bos taurus	178	DPP4 Rattus norvegicus	similar
172	DPP4 Bos taurus	179	DPP4 Mus musculus	similar
172	DPP4 Bos taurus	180	DPP4 Camelus dromedarius	similar
172	DPP4 Bos taurus	181	DPP4 Gallus gallus	similar
172	DPP4 Bos taurus	211	Bos taurus	belongs
173	DPP4 Felis catus	174	DPP4 Equus caballus	similar
173	DPP4 Felis catus	175	DPP4 Canis lupus familiaris	similar
173	DPP4 Felis catus	176	DPP4 Rhinolophus ferrumequinum	similar
173	DPP4 Felis catus	177	DPP4 Mesocricetus auratus	similar
173	DPP4 Felis catus	178	DPP4 Rattus norvegicus	similar
173	DPP4 Felis catus	179	DPP4 Mus musculus	similar
173	DPP4 Felis catus	180	DPP4 Camelus dromedarius	similar
173	DPP4 Felis catus	181	DPP4 Gallus gallus	similar
173	DPP4 Felis catus	209	Felis catus	belongs
174	DPP4 Equus caballus	175	DPP4 Canis lupus familiaris	similar
174	DPP4 Equus caballus	176	DPP4 Rhinolophus ferrumequinum	similar
174	DPP4 Equus caballus	177	DPP4 Mesocricetus auratus	similar
174	DPP4 Equus caballus	178	DPP4 Rattus norvegicus	similar
174	DPP4 Equus caballus	179	DPP4 Mus musculus	similar
174	DPP4 Equus caballus	180	DPP4 Camelus dromedarius	similar
174	DPP4 Equus caballus	181	DPP4 Gallus gallus	similar
174	DPP4 Equus caballus	215	Equus caballus	belongs
175	DPP4 Canis lupus familiaris	176	DPP4 Rhinolophus ferrumequinum	similar
175	DPP4 Canis lupus familiaris	177	DPP4 Mesocricetus auratus	similar
175	DPP4 Canis lupus familiaris	178	DPP4 Rattus norvegicus	similar
175	DPP4 Canis lupus familiaris	179	DPP4 Mus musculus	similar
175	DPP4 Canis lupus familiaris	180	DPP4 Camelus dromedarius	similar
175	DPP4 Canis lupus familiaris	181	DPP4 Gallus gallus	similar
175	DPP4 Canis lupus familiaris	207	Canis lupus familiaris	belongs
176	DPP4 Rhinolophus ferrumequinum	177	DPP4 Mesocricetus auratus	similar
176	DPP4 Rhinolophus ferrumequinum	178	DPP4 Rattus norvegicus	similar
176	DPP4 Rhinolophus ferrumequinum	179	DPP4 Mus musculus	similar
176	DPP4 Rhinolophus ferrumequinum	180	DPP4 Camelus dromedarius	similar
176	DPP4 Rhinolophus ferrumequinum	181	DPP4 Gallus gallus	similar
176	DPP4 Rhinolophus ferrumequinum	219	Rhinolophus ferrumequinum	belongs
177	DPP4 Mesocricetus auratus	178	DPP4 Rattus norvegicus	similar
177	DPP4 Mesocricetus auratus	179	DPP4 Mus musculus	similar
177	DPP4 Mesocricetus auratus	180	DPP4 Camelus dromedarius	similar
177	DPP4 Mesocricetus auratus	181	DPP4 Gallus gallus	similar
177	DPP4 Mesocricetus auratus	220	Mesocricetus auratus	belongs
178	DPP4 Rattus norvegicus	179	DPP4 Mus musculus	similar
178	DPP4 Rattus norvegicus	180	DPP4 Camelus dromedarius	similar
178	DPP4 Rattus norvegicus	181	DPP4 Gallus gallus	similar
178	DPP4 Rattus norvegicus	206	Rattus norvegicus	belongs
179	DPP4 Mus musculus	180	DPP4 Camelus dromedarius	similar
179	DPP4 Mus musculus	181	DPP4 Gallus gallus	similar
179	DPP4 Mus musculus	205	Mus musculus	belongs
180	DPP4 Camelus dromedarius	181	DPP4 Gallus gallus	similar
180	DPP4 Camelus dromedarius	208	Camelus dromedarius	belongs
181	DPP4 Gallus gallus	213	Gallus gallus	belongs
182	ORF6 Severe acute respiratory syndrome-related coronavirus	183	ORF6 Severe acute respiratory syndrome coronavirus 2	similar
182	ORF6 Severe acute respiratory syndrome-related coronavirus	184	STAT2 Homo sapiens	interacts
182	ORF6 Severe acute respiratory syndrome-related coronavirus	187	STAT2 Felis catus	interacts
182	ORF6 Severe acute respiratory syndrome-related coronavirus	190	STAT2 Rhinolophus ferrumequinum	interacts
182	ORF6 Severe acute respiratory syndrome-related coronavirus	195	STAT2 Rattus norvegicus	interacts
182	ORF6 Severe acute respiratory syndrome-related coronavirus	197	STAT2 Mus musculus	interacts
184	STAT2 Homo sapiens	185	STAT2 Pan troglodytes	similar
184	STAT2 Homo sapiens	186	STAT2 Macaca mulatta	similar
184	STAT2 Homo sapiens	187	STAT2 Felis catus	similar
184	STAT2 Homo sapiens	188	STAT2 Canis lupus familiaris	similar
184	STAT2 Homo sapiens	189	STAT2 Camelus dromedarius	similar
184	STAT2 Homo sapiens	190	STAT2 Rhinolophus ferrumequinum	similar
184	STAT2 Homo sapiens	191	STAT2 Equus caballus	similar
184	STAT2 Homo sapiens	192	STAT2 Ovis aries	similar
184	STAT2 Homo sapiens	193	STAT2 Bos taurus	similar
184	STAT2 Homo sapiens	194	STAT2 Mesocricetus auratus	similar
184	STAT2 Homo sapiens	195	STAT2 Rattus norvegicus	similar
184	STAT2 Homo sapiens	196	STAT2 Ictidomys tridecemlineatus	similar
184	STAT2 Homo sapiens	197	STAT2 Mus musculus	similar
184	STAT2 Homo sapiens	198	STAT2 Gallus gallus	similar
184	STAT2 Homo sapiens	204	Homo sapiens	belongs
184	STAT2 Homo sapiens	221	M protein Middle East respiratory syndrome-related coronavirus	interacts
185	STAT2 Pan troglodytes	186	STAT2 Macaca mulatta	similar
185	STAT2 Pan troglodytes	187	STAT2 Felis catus	similar
185	STAT2 Pan troglodytes	188	STAT2 Canis lupus familiaris	similar
185	STAT2 Pan troglodytes	189	STAT2 Camelus dromedarius	similar
185	STAT2 Pan troglodytes	190	STAT2 Rhinolophus ferrumequinum	similar
185	STAT2 Pan troglodytes	191	STAT2 Equus caballus	similar
185	STAT2 Pan troglodytes	192	STAT2 Ovis aries	similar
185	STAT2 Pan troglodytes	193	STAT2 Bos taurus	similar
185	STAT2 Pan troglodytes	194	STAT2 Mesocricetus auratus	similar
185	STAT2 Pan troglodytes	195	STAT2 Rattus norvegicus	similar
185	STAT2 Pan troglodytes	196	STAT2 Ictidomys tridecemlineatus	similar
185	STAT2 Pan troglodytes	197	STAT2 Mus musculus	similar
185	STAT2 Pan troglodytes	198	STAT2 Gallus gallus	similar
185	STAT2 Pan troglodytes	212	Pan troglodytes	belongs
186	STAT2 Macaca mulatta	187	STAT2 Felis catus	similar
186	STAT2 Macaca mulatta	188	STAT2 Canis lupus familiaris	similar
186	STAT2 Macaca mulatta	189	STAT2 Camelus dromedarius	similar
186	STAT2 Macaca mulatta	190	STAT2 Rhinolophus ferrumequinum	similar
186	STAT2 Macaca mulatta	191	STAT2 Equus caballus	similar
186	STAT2 Macaca mulatta	192	STAT2 Ovis aries	similar
186	STAT2 Macaca mulatta	193	STAT2 Bos taurus	similar
186	STAT2 Macaca mulatta	194	STAT2 Mesocricetus auratus	similar
186	STAT2 Macaca mulatta	195	STAT2 Rattus norvegicus	similar
186	STAT2 Macaca mulatta	196	STAT2 Ictidomys tridecemlineatus	similar
186	STAT2 Macaca mulatta	197	STAT2 Mus musculus	similar
186	STAT2 Macaca mulatta	198	STAT2 Gallus gallus	similar
186	STAT2 Macaca mulatta	216	Macaca mulatta	belongs
187	STAT2 Felis catus	188	STAT2 Canis lupus familiaris	similar
187	STAT2 Felis catus	189	STAT2 Camelus dromedarius	similar
187	STAT2 Felis catus	190	STAT2 Rhinolophus ferrumequinum	similar
187	STAT2 Felis catus	191	STAT2 Equus caballus	similar
187	STAT2 Felis catus	192	STAT2 Ovis aries	similar
187	STAT2 Felis catus	193	STAT2 Bos taurus	similar
187	STAT2 Felis catus	194	STAT2 Mesocricetus auratus	similar
187	STAT2 Felis catus	195	STAT2 Rattus norvegicus	similar
187	STAT2 Felis catus	196	STAT2 Ictidomys tridecemlineatus	similar
187	STAT2 Felis catus	197	STAT2 Mus musculus	similar
187	STAT2 Felis catus	198	STAT2 Gallus gallus	similar
187	STAT2 Felis catus	209	Felis catus	belongs
188	STAT2 Canis lupus familiaris	189	STAT2 Camelus dromedarius	similar
188	STAT2 Canis lupus familiaris	190	STAT2 Rhinolophus ferrumequinum	similar
188	STAT2 Canis lupus familiaris	191	STAT2 Equus caballus	similar
188	STAT2 Canis lupus familiaris	192	STAT2 Ovis aries	similar
188	STAT2 Canis lupus familiaris	193	STAT2 Bos taurus	similar
188	STAT2 Canis lupus familiaris	194	STAT2 Mesocricetus auratus	similar
188	STAT2 Canis lupus familiaris	195	STAT2 Rattus norvegicus	similar
188	STAT2 Canis lupus familiaris	196	STAT2 Ictidomys tridecemlineatus	similar
188	STAT2 Canis lupus familiaris	197	STAT2 Mus musculus	similar
188	STAT2 Canis lupus familiaris	198	STAT2 Gallus gallus	similar
188	STAT2 Canis lupus familiaris	207	Canis lupus familiaris	belongs
189	STAT2 Camelus dromedarius	190	STAT2 Rhinolophus ferrumequinum	similar
189	STAT2 Camelus dromedarius	191	STAT2 Equus caballus	similar
189	STAT2 Camelus dromedarius	192	STAT2 Ovis aries	similar
189	STAT2 Camelus dromedarius	193	STAT2 Bos taurus	similar
189	STAT2 Camelus dromedarius	194	STAT2 Mesocricetus auratus	similar
189	STAT2 Camelus dromedarius	195	STAT2 Rattus norvegicus	similar
189	STAT2 Camelus dromedarius	196	STAT2 Ictidomys tridecemlineatus	similar
189	STAT2 Camelus dromedarius	197	STAT2 Mus musculus	similar
189	STAT2 Camelus dromedarius	198	STAT2 Gallus gallus	similar
189	STAT2 Camelus dromedarius	208	Camelus dromedarius	belongs
189	STAT2 Camelus dromedarius	221	M protein Middle East respiratory syndrome-related coronavirus	interacts
190	STAT2 Rhinolophus ferrumequinum	191	STAT2 Equus caballus	similar
190	STAT2 Rhinolophus ferrumequinum	192	STAT2 Ovis aries	similar
190	STAT2 Rhinolophus ferrumequinum	193	STAT2 Bos taurus	similar
190	STAT2 Rhinolophus ferrumequinum	194	STAT2 Mesocricetus auratus	similar
190	STAT2 Rhinolophus ferrumequinum	195	STAT2 Rattus norvegicus	similar
190	STAT2 Rhinolophus ferrumequinum	196	STAT2 Ictidomys tridecemlineatus	similar
190	STAT2 Rhinolophus ferrumequinum	197	STAT2 Mus musculus	similar
190	STAT2 Rhinolophus ferrumequinum	198	STAT2 Gallus gallus	similar
190	STAT2 Rhinolophus ferrumequinum	219	Rhinolophus ferrumequinum	belongs
191	STAT2 Equus caballus	192	STAT2 Ovis aries	similar
191	STAT2 Equus caballus	193	STAT2 Bos taurus	similar
191	STAT2 Equus caballus	194	STAT2 Mesocricetus auratus	similar
191	STAT2 Equus caballus	195	STAT2 Rattus norvegicus	similar
191	STAT2 Equus caballus	196	STAT2 Ictidomys tridecemlineatus	similar
191	STAT2 Equus caballus	197	STAT2 Mus musculus	similar
191	STAT2 Equus caballus	198	STAT2 Gallus gallus	similar
191	STAT2 Equus caballus	215	Equus caballus	belongs
192	STAT2 Ovis aries	193	STAT2 Bos taurus	similar
192	STAT2 Ovis aries	194	STAT2 Mesocricetus auratus	similar
192	STAT2 Ovis aries	195	STAT2 Rattus norvegicus	similar
192	STAT2 Ovis aries	196	STAT2 Ictidomys tridecemlineatus	similar
192	STAT2 Ovis aries	197	STAT2 Mus musculus	similar
192	STAT2 Ovis aries	198	STAT2 Gallus gallus	similar
192	STAT2 Ovis aries	217	Ovis aries	belongs
193	STAT2 Bos taurus	194	STAT2 Mesocricetus auratus	similar
193	STAT2 Bos taurus	195	STAT2 Rattus norvegicus	similar
193	STAT2 Bos taurus	196	STAT2 Ictidomys tridecemlineatus	similar
193	STAT2 Bos taurus	197	STAT2 Mus musculus	similar
193	STAT2 Bos taurus	198	STAT2 Gallus gallus	similar
193	STAT2 Bos taurus	211	Bos taurus	belongs
194	STAT2 Mesocricetus auratus	195	STAT2 Rattus norvegicus	similar
194	STAT2 Mesocricetus auratus	196	STAT2 Ictidomys tridecemlineatus	similar
194	STAT2 Mesocricetus auratus	197	STAT2 Mus musculus	similar
194	STAT2 Mesocricetus auratus	198	STAT2 Gallus gallus	similar
194	STAT2 Mesocricetus auratus	220	Mesocricetus auratus	belongs
195	STAT2 Rattus norvegicus	196	STAT2 Ictidomys tridecemlineatus	similar
195	STAT2 Rattus norvegicus	197	STAT2 Mus musculus	similar
195	STAT2 Rattus norvegicus	198	STAT2 Gallus gallus	similar
195	STAT2 Rattus norvegicus	206	Rattus norvegicus	belongs
195	STAT2 Rattus norvegicus	221	M protein Middle East respiratory syndrome-related coronavirus	interacts
196	STAT2 Ictidomys tridecemlineatus	197	STAT2 Mus musculus	similar
196	STAT2 Ictidomys tridecemlineatus	198	STAT2 Gallus gallus	similar
196	STAT2 Ictidomys tridecemlineatus	210	Ictidomys tridecemlineatus	belongs
197	STAT2 Mus musculus	198	STAT2 Gallus gallus	similar
197	STAT2 Mus musculus	205	Mus musculus	belongs
197	STAT2 Mus musculus	221	M protein Middle East respiratory syndrome-related coronavirus	interacts
198	STAT2 Gallus gallus	213	Gallus gallus	belongs
199	PLpro Middle East respiratory syndrome-related coronavirus	200	PLpro Severe acute respiratory syndrome-related coronavirus	similar
199	PLpro Middle East respiratory syndrome-related coronavirus	201	PLpro Severe acute respiratory syndrome coronavirus 2	similar
199	PLpro Middle East respiratory syndrome-related coronavirus	202	PLpro Human coronavirus OC43	similar
199	PLpro Middle East respiratory syndrome-related coronavirus	203	PLpro Human coronavirus HKU1	similar
199	PLpro Middle East respiratory syndrome-related coronavirus	228	TBK1 Homo sapiens	interacts
199	PLpro Middle East respiratory syndrome-related coronavirus	240	TBK1 Mus musculus	interacts
199	PLpro Middle East respiratory syndrome-related coronavirus	241	TBK1 Camelus dromedarius	interacts
199	PLpro Middle East respiratory syndrome-related coronavirus	242	TBK1 Rattus norvegicus	interacts
200	PLpro Severe acute respiratory syndrome-related coronavirus	201	PLpro Severe acute respiratory syndrome coronavirus 2	similar
200	PLpro Severe acute respiratory syndrome-related coronavirus	202	PLpro Human coronavirus OC43	similar
200	PLpro Severe acute respiratory syndrome-related coronavirus	203	PLpro Human coronavirus HKU1	similar
200	PLpro Severe acute respiratory syndrome-related coronavirus	228	TBK1 Homo sapiens	interacts
200	PLpro Severe acute respiratory syndrome-related coronavirus	233	TBK1 Felis catus	interacts
200	PLpro Severe acute respiratory syndrome-related coronavirus	235	TBK1 Rhinolophus ferrumequinum	interacts
200	PLpro Severe acute respiratory syndrome-related coronavirus	240	TBK1 Mus musculus	interacts
200	PLpro Severe acute respiratory syndrome-related coronavirus	242	TBK1 Rattus norvegicus	interacts
201	PLpro Severe acute respiratory syndrome coronavirus 2	202	PLpro Human coronavirus OC43	similar
201	PLpro Severe acute respiratory syndrome coronavirus 2	203	PLpro Human coronavirus HKU1	similar
202	PLpro Human coronavirus OC43	203	PLpro Human coronavirus HKU1	similar
204	Homo sapiens	228	TBK1 Homo sapiens	belongs
204	Homo sapiens	244	MAVS Homo sapiens	belongs
205	Mus musculus	240	TBK1 Mus musculus	belongs
205	Mus musculus	257	MAVS Mus musculus	belongs
206	Rattus norvegicus	242	TBK1 Rattus norvegicus	belongs
206	Rattus norvegicus	258	MAVS Rattus norvegicus	belongs
207	Canis lupus familiaris	237	TBK1 Canis lupus familiaris	belongs
207	Canis lupus familiaris	255	MAVS Canis lupus familiaris	belongs
208	Camelus dromedarius	241	TBK1 Camelus dromedarius	belongs
208	Camelus dromedarius	253	MAVS Camelus dromedarius	belongs
209	Felis catus	233	TBK1 Felis catus	belongs
209	Felis catus	252	MAVS Felis catus	belongs
210	Ictidomys tridecemlineatus	232	TBK1 Ictidomys tridecemlineatus	belongs
210	Ictidomys tridecemlineatus	254	MAVS Ictidomys tridecemlineatus	belongs
211	Bos taurus	234	TBK1 Bos taurus	belongs
211	Bos taurus	249	MAVS Bos taurus	belongs
212	Pan troglodytes	229	TBK1 Pan troglodytes	belongs
212	Pan troglodytes	245	MAVS Pan troglodytes	belongs
213	Gallus gallus	243	TBK1 Gallus gallus	belongs
213	Gallus gallus	259	MAVS Gallus gallus	belongs
214	Oryctolagus cuniculus	231	TBK1 Oryctolagus cuniculus	belongs
214	Oryctolagus cuniculus	250	MAVS Oryctolagus cuniculus	belongs
215	Equus caballus	238	TBK1 Equus caballus	belongs
215	Equus caballus	248	MAVS Equus caballus	belongs
216	Macaca mulatta	230	TBK1 Macaca mulatta	belongs
216	Macaca mulatta	246	MAVS Macaca mulatta	belongs
217	Ovis aries	236	TBK1 Ovis aries	belongs
217	Ovis aries	247	MAVS Ovis aries	belongs
219	Rhinolophus ferrumequinum	235	TBK1 Rhinolophus ferrumequinum	belongs
219	Rhinolophus ferrumequinum	251	MAVS Rhinolophus ferrumequinum	belongs
220	Mesocricetus auratus	239	TBK1 Mesocricetus auratus	belongs
220	Mesocricetus auratus	256	MAVS Mesocricetus auratus	belongs
221	M protein Middle East respiratory syndrome-related coronavirus	222	M protein Human coronavirus HKU1	similar
221	M protein Middle East respiratory syndrome-related coronavirus	223	M protein Severe acute respiratory syndrome-related coronavirus	similar
221	M protein Middle East respiratory syndrome-related coronavirus	224	M protein Severe acute respiratory syndrome coronavirus 2	similar
221	M protein Middle East respiratory syndrome-related coronavirus	225	M protein Human coronavirus OC43	similar
221	M protein Middle East respiratory syndrome-related coronavirus	226	M protein Human coronavirus NL63	similar
221	M protein Middle East respiratory syndrome-related coronavirus	227	M protein Human coronavirus 229E	similar
221	M protein Middle East respiratory syndrome-related coronavirus	228	TBK1 Homo sapiens	interacts
221	M protein Middle East respiratory syndrome-related coronavirus	240	TBK1 Mus musculus	interacts
221	M protein Middle East respiratory syndrome-related coronavirus	241	TBK1 Camelus dromedarius	interacts
221	M protein Middle East respiratory syndrome-related coronavirus	242	TBK1 Rattus norvegicus	interacts
222	M protein Human coronavirus HKU1	223	M protein Severe acute respiratory syndrome-related coronavirus	similar
222	M protein Human coronavirus HKU1	224	M protein Severe acute respiratory syndrome coronavirus 2	similar
222	M protein Human coronavirus HKU1	225	M protein Human coronavirus OC43	similar
222	M protein Human coronavirus HKU1	226	M protein Human coronavirus NL63	similar
222	M protein Human coronavirus HKU1	227	M protein Human coronavirus 229E	similar
223	M protein Severe acute respiratory syndrome-related coronavirus	224	M protein Severe acute respiratory syndrome coronavirus 2	similar
223	M protein Severe acute respiratory syndrome-related coronavirus	225	M protein Human coronavirus OC43	similar
223	M protein Severe acute respiratory syndrome-related coronavirus	226	M protein Human coronavirus NL63	similar
223	M protein Severe acute respiratory syndrome-related coronavirus	227	M protein Human coronavirus 229E	similar
224	M protein Severe acute respiratory syndrome coronavirus 2	225	M protein Human coronavirus OC43	similar
224	M protein Severe acute respiratory syndrome coronavirus 2	226	M protein Human coronavirus NL63	similar
224	M protein Severe acute respiratory syndrome coronavirus 2	227	M protein Human coronavirus 229E	similar
225	M protein Human coronavirus OC43	226	M protein Human coronavirus NL63	similar
225	M protein Human coronavirus OC43	227	M protein Human coronavirus 229E	similar
226	M protein Human coronavirus NL63	227	M protein Human coronavirus 229E	similar
228	TBK1 Homo sapiens	229	TBK1 Pan troglodytes	similar
228	TBK1 Homo sapiens	230	TBK1 Macaca mulatta	similar
228	TBK1 Homo sapiens	231	TBK1 Oryctolagus cuniculus	similar
228	TBK1 Homo sapiens	232	TBK1 Ictidomys tridecemlineatus	similar
228	TBK1 Homo sapiens	233	TBK1 Felis catus	similar
228	TBK1 Homo sapiens	234	TBK1 Bos taurus	similar
228	TBK1 Homo sapiens	235	TBK1 Rhinolophus ferrumequinum	similar
228	TBK1 Homo sapiens	236	TBK1 Ovis aries	similar
228	TBK1 Homo sapiens	237	TBK1 Canis lupus familiaris	similar
228	TBK1 Homo sapiens	238	TBK1 Equus caballus	similar
228	TBK1 Homo sapiens	239	TBK1 Mesocricetus auratus	similar
228	TBK1 Homo sapiens	240	TBK1 Mus musculus	similar
228	TBK1 Homo sapiens	241	TBK1 Camelus dromedarius	similar
228	TBK1 Homo sapiens	242	TBK1 Rattus norvegicus	similar
228	TBK1 Homo sapiens	243	TBK1 Gallus gallus	similar
229	TBK1 Pan troglodytes	230	TBK1 Macaca mulatta	similar
229	TBK1 Pan troglodytes	231	TBK1 Oryctolagus cuniculus	similar
229	TBK1 Pan troglodytes	232	TBK1 Ictidomys tridecemlineatus	similar
229	TBK1 Pan troglodytes	233	TBK1 Felis catus	similar
229	TBK1 Pan troglodytes	234	TBK1 Bos taurus	similar
229	TBK1 Pan troglodytes	235	TBK1 Rhinolophus ferrumequinum	similar
229	TBK1 Pan troglodytes	236	TBK1 Ovis aries	similar
229	TBK1 Pan troglodytes	237	TBK1 Canis lupus familiaris	similar
229	TBK1 Pan troglodytes	238	TBK1 Equus caballus	similar
229	TBK1 Pan troglodytes	239	TBK1 Mesocricetus auratus	similar
229	TBK1 Pan troglodytes	240	TBK1 Mus musculus	similar
229	TBK1 Pan troglodytes	241	TBK1 Camelus dromedarius	similar
229	TBK1 Pan troglodytes	242	TBK1 Rattus norvegicus	similar
229	TBK1 Pan troglodytes	243	TBK1 Gallus gallus	similar
230	TBK1 Macaca mulatta	231	TBK1 Oryctolagus cuniculus	similar
230	TBK1 Macaca mulatta	232	TBK1 Ictidomys tridecemlineatus	similar
230	TBK1 Macaca mulatta	233	TBK1 Felis catus	similar
230	TBK1 Macaca mulatta	234	TBK1 Bos taurus	similar
230	TBK1 Macaca mulatta	235	TBK1 Rhinolophus ferrumequinum	similar
230	TBK1 Macaca mulatta	236	TBK1 Ovis aries	similar
230	TBK1 Macaca mulatta	237	TBK1 Canis lupus familiaris	similar
230	TBK1 Macaca mulatta	238	TBK1 Equus caballus	similar
230	TBK1 Macaca mulatta	239	TBK1 Mesocricetus auratus	similar
230	TBK1 Macaca mulatta	240	TBK1 Mus musculus	similar
230	TBK1 Macaca mulatta	241	TBK1 Camelus dromedarius	similar
230	TBK1 Macaca mulatta	242	TBK1 Rattus norvegicus	similar
230	TBK1 Macaca mulatta	243	TBK1 Gallus gallus	similar
231	TBK1 Oryctolagus cuniculus	232	TBK1 Ictidomys tridecemlineatus	similar
231	TBK1 Oryctolagus cuniculus	233	TBK1 Felis catus	similar
231	TBK1 Oryctolagus cuniculus	234	TBK1 Bos taurus	similar
231	TBK1 Oryctolagus cuniculus	235	TBK1 Rhinolophus ferrumequinum	similar
231	TBK1 Oryctolagus cuniculus	236	TBK1 Ovis aries	similar
231	TBK1 Oryctolagus cuniculus	237	TBK1 Canis lupus familiaris	similar
231	TBK1 Oryctolagus cuniculus	238	TBK1 Equus caballus	similar
231	TBK1 Oryctolagus cuniculus	239	TBK1 Mesocricetus auratus	similar
231	TBK1 Oryctolagus cuniculus	240	TBK1 Mus musculus	similar
231	TBK1 Oryctolagus cuniculus	241	TBK1 Camelus dromedarius	similar
231	TBK1 Oryctolagus cuniculus	242	TBK1 Rattus norvegicus	similar
231	TBK1 Oryctolagus cuniculus	243	TBK1 Gallus gallus	similar
232	TBK1 Ictidomys tridecemlineatus	233	TBK1 Felis catus	similar
232	TBK1 Ictidomys tridecemlineatus	234	TBK1 Bos taurus	similar
232	TBK1 Ictidomys tridecemlineatus	235	TBK1 Rhinolophus ferrumequinum	similar
232	TBK1 Ictidomys tridecemlineatus	236	TBK1 Ovis aries	similar
232	TBK1 Ictidomys tridecemlineatus	237	TBK1 Canis lupus familiaris	similar
232	TBK1 Ictidomys tridecemlineatus	238	TBK1 Equus caballus	similar
232	TBK1 Ictidomys tridecemlineatus	239	TBK1 Mesocricetus auratus	similar
232	TBK1 Ictidomys tridecemlineatus	240	TBK1 Mus musculus	similar
232	TBK1 Ictidomys tridecemlineatus	241	TBK1 Camelus dromedarius	similar
232	TBK1 Ictidomys tridecemlineatus	242	TBK1 Rattus norvegicus	similar
232	TBK1 Ictidomys tridecemlineatus	243	TBK1 Gallus gallus	similar
233	TBK1 Felis catus	234	TBK1 Bos taurus	similar
233	TBK1 Felis catus	235	TBK1 Rhinolophus ferrumequinum	similar
233	TBK1 Felis catus	236	TBK1 Ovis aries	similar
233	TBK1 Felis catus	237	TBK1 Canis lupus familiaris	similar
233	TBK1 Felis catus	238	TBK1 Equus caballus	similar
233	TBK1 Felis catus	239	TBK1 Mesocricetus auratus	similar
233	TBK1 Felis catus	240	TBK1 Mus musculus	similar
233	TBK1 Felis catus	241	TBK1 Camelus dromedarius	similar
233	TBK1 Felis catus	242	TBK1 Rattus norvegicus	similar
233	TBK1 Felis catus	243	TBK1 Gallus gallus	similar
234	TBK1 Bos taurus	235	TBK1 Rhinolophus ferrumequinum	similar
234	TBK1 Bos taurus	236	TBK1 Ovis aries	similar
234	TBK1 Bos taurus	237	TBK1 Canis lupus familiaris	similar
234	TBK1 Bos taurus	238	TBK1 Equus caballus	similar
234	TBK1 Bos taurus	239	TBK1 Mesocricetus auratus	similar
234	TBK1 Bos taurus	240	TBK1 Mus musculus	similar
234	TBK1 Bos taurus	241	TBK1 Camelus dromedarius	similar
234	TBK1 Bos taurus	242	TBK1 Rattus norvegicus	similar
234	TBK1 Bos taurus	243	TBK1 Gallus gallus	similar
235	TBK1 Rhinolophus ferrumequinum	236	TBK1 Ovis aries	similar
235	TBK1 Rhinolophus ferrumequinum	237	TBK1 Canis lupus familiaris	similar
235	TBK1 Rhinolophus ferrumequinum	238	TBK1 Equus caballus	similar
235	TBK1 Rhinolophus ferrumequinum	239	TBK1 Mesocricetus auratus	similar
235	TBK1 Rhinolophus ferrumequinum	240	TBK1 Mus musculus	similar
235	TBK1 Rhinolophus ferrumequinum	241	TBK1 Camelus dromedarius	similar
235	TBK1 Rhinolophus ferrumequinum	242	TBK1 Rattus norvegicus	similar
235	TBK1 Rhinolophus ferrumequinum	243	TBK1 Gallus gallus	similar
236	TBK1 Ovis aries	237	TBK1 Canis lupus familiaris	similar
236	TBK1 Ovis aries	238	TBK1 Equus caballus	similar
236	TBK1 Ovis aries	239	TBK1 Mesocricetus auratus	similar
236	TBK1 Ovis aries	240	TBK1 Mus musculus	similar
236	TBK1 Ovis aries	241	TBK1 Camelus dromedarius	similar
236	TBK1 Ovis aries	242	TBK1 Rattus norvegicus	similar
236	TBK1 Ovis aries	243	TBK1 Gallus gallus	similar
237	TBK1 Canis lupus familiaris	238	TBK1 Equus caballus	similar
237	TBK1 Canis lupus familiaris	239	TBK1 Mesocricetus auratus	similar
237	TBK1 Canis lupus familiaris	240	TBK1 Mus musculus	similar
237	TBK1 Canis lupus familiaris	241	TBK1 Camelus dromedarius	similar
237	TBK1 Canis lupus familiaris	242	TBK1 Rattus norvegicus	similar
237	TBK1 Canis lupus familiaris	243	TBK1 Gallus gallus	similar
238	TBK1 Equus caballus	239	TBK1 Mesocricetus auratus	similar
238	TBK1 Equus caballus	240	TBK1 Mus musculus	similar
238	TBK1 Equus caballus	241	TBK1 Camelus dromedarius	similar
238	TBK1 Equus caballus	242	TBK1 Rattus norvegicus	similar
238	TBK1 Equus caballus	243	TBK1 Gallus gallus	similar
239	TBK1 Mesocricetus auratus	240	TBK1 Mus musculus	similar
239	TBK1 Mesocricetus auratus	241	TBK1 Camelus dromedarius	similar
239	TBK1 Mesocricetus auratus	242	TBK1 Rattus norvegicus	similar
239	TBK1 Mesocricetus auratus	243	TBK1 Gallus gallus	similar
240	TBK1 Mus musculus	241	TBK1 Camelus dromedarius	similar
240	TBK1 Mus musculus	242	TBK1 Rattus norvegicus	similar
240	TBK1 Mus musculus	243	TBK1 Gallus gallus	similar
241	TBK1 Camelus dromedarius	242	TBK1 Rattus norvegicus	similar
241	TBK1 Camelus dromedarius	243	TBK1 Gallus gallus	similar
242	TBK1 Rattus norvegicus	243	TBK1 Gallus gallus	similar
244	MAVS Homo sapiens	245	MAVS Pan troglodytes	similar
244	MAVS Homo sapiens	246	MAVS Macaca mulatta	similar
244	MAVS Homo sapiens	247	MAVS Ovis aries	similar
244	MAVS Homo sapiens	248	MAVS Equus caballus	similar
244	MAVS Homo sapiens	249	MAVS Bos taurus	similar
244	MAVS Homo sapiens	250	MAVS Oryctolagus cuniculus	similar
244	MAVS Homo sapiens	251	MAVS Rhinolophus ferrumequinum	similar
244	MAVS Homo sapiens	252	MAVS Felis catus	similar
244	MAVS Homo sapiens	253	MAVS Camelus dromedarius	similar
244	MAVS Homo sapiens	254	MAVS Ictidomys tridecemlineatus	similar
244	MAVS Homo sapiens	255	MAVS Canis lupus familiaris	similar
244	MAVS Homo sapiens	256	MAVS Mesocricetus auratus	similar
244	MAVS Homo sapiens	257	MAVS Mus musculus	similar
244	MAVS Homo sapiens	258	MAVS Rattus norvegicus	similar
244	MAVS Homo sapiens	259	MAVS Gallus gallus	similar
245	MAVS Pan troglodytes	246	MAVS Macaca mulatta	similar
245	MAVS Pan troglodytes	247	MAVS Ovis aries	similar
245	MAVS Pan troglodytes	248	MAVS Equus caballus	similar
245	MAVS Pan troglodytes	249	MAVS Bos taurus	similar
245	MAVS Pan troglodytes	250	MAVS Oryctolagus cuniculus	similar
245	MAVS Pan troglodytes	251	MAVS Rhinolophus ferrumequinum	similar
245	MAVS Pan troglodytes	252	MAVS Felis catus	similar
245	MAVS Pan troglodytes	253	MAVS Camelus dromedarius	similar
245	MAVS Pan troglodytes	254	MAVS Ictidomys tridecemlineatus	similar
245	MAVS Pan troglodytes	255	MAVS Canis lupus familiaris	similar
245	MAVS Pan troglodytes	256	MAVS Mesocricetus auratus	similar
245	MAVS Pan troglodytes	257	MAVS Mus musculus	similar
245	MAVS Pan troglodytes	258	MAVS Rattus norvegicus	similar
245	MAVS Pan troglodytes	259	MAVS Gallus gallus	similar
246	MAVS Macaca mulatta	247	MAVS Ovis aries	similar
246	MAVS Macaca mulatta	248	MAVS Equus caballus	similar
246	MAVS Macaca mulatta	249	MAVS Bos taurus	similar
246	MAVS Macaca mulatta	250	MAVS Oryctolagus cuniculus	similar
246	MAVS Macaca mulatta	251	MAVS Rhinolophus ferrumequinum	similar
246	MAVS Macaca mulatta	252	MAVS Felis catus	similar
246	MAVS Macaca mulatta	253	MAVS Camelus dromedarius	similar
246	MAVS Macaca mulatta	254	MAVS Ictidomys tridecemlineatus	similar
246	MAVS Macaca mulatta	255	MAVS Canis lupus familiaris	similar
246	MAVS Macaca mulatta	256	MAVS Mesocricetus auratus	similar
246	MAVS Macaca mulatta	257	MAVS Mus musculus	similar
246	MAVS Macaca mulatta	258	MAVS Rattus norvegicus	similar
246	MAVS Macaca mulatta	259	MAVS Gallus gallus	similar
247	MAVS Ovis aries	248	MAVS Equus caballus	similar
247	MAVS Ovis aries	249	MAVS Bos taurus	similar
247	MAVS Ovis aries	250	MAVS Oryctolagus cuniculus	similar
247	MAVS Ovis aries	251	MAVS Rhinolophus ferrumequinum	similar
247	MAVS Ovis aries	252	MAVS Felis catus	similar
247	MAVS Ovis aries	253	MAVS Camelus dromedarius	similar
247	MAVS Ovis aries	254	MAVS Ictidomys tridecemlineatus	similar
247	MAVS Ovis aries	255	MAVS Canis lupus familiaris	similar
247	MAVS Ovis aries	256	MAVS Mesocricetus auratus	similar
247	MAVS Ovis aries	257	MAVS Mus musculus	similar
247	MAVS Ovis aries	258	MAVS Rattus norvegicus	similar
247	MAVS Ovis aries	259	MAVS Gallus gallus	similar
248	MAVS Equus caballus	249	MAVS Bos taurus	similar
248	MAVS Equus caballus	250	MAVS Oryctolagus cuniculus	similar
248	MAVS Equus caballus	251	MAVS Rhinolophus ferrumequinum	similar
248	MAVS Equus caballus	252	MAVS Felis catus	similar
248	MAVS Equus caballus	253	MAVS Camelus dromedarius	similar
248	MAVS Equus caballus	254	MAVS Ictidomys tridecemlineatus	similar
248	MAVS Equus caballus	255	MAVS Canis lupus familiaris	similar
248	MAVS Equus caballus	256	MAVS Mesocricetus auratus	similar
248	MAVS Equus caballus	257	MAVS Mus musculus	similar
248	MAVS Equus caballus	258	MAVS Rattus norvegicus	similar
248	MAVS Equus caballus	259	MAVS Gallus gallus	similar
249	MAVS Bos taurus	250	MAVS Oryctolagus cuniculus	similar
249	MAVS Bos taurus	251	MAVS Rhinolophus ferrumequinum	similar
249	MAVS Bos taurus	252	MAVS Felis catus	similar
249	MAVS Bos taurus	253	MAVS Camelus dromedarius	similar
249	MAVS Bos taurus	254	MAVS Ictidomys tridecemlineatus	similar
249	MAVS Bos taurus	255	MAVS Canis lupus familiaris	similar
249	MAVS Bos taurus	256	MAVS Mesocricetus auratus	similar
249	MAVS Bos taurus	257	MAVS Mus musculus	similar
249	MAVS Bos taurus	258	MAVS Rattus norvegicus	similar
249	MAVS Bos taurus	259	MAVS Gallus gallus	similar
250	MAVS Oryctolagus cuniculus	251	MAVS Rhinolophus ferrumequinum	similar
250	MAVS Oryctolagus cuniculus	252	MAVS Felis catus	similar
250	MAVS Oryctolagus cuniculus	253	MAVS Camelus dromedarius	similar
250	MAVS Oryctolagus cuniculus	254	MAVS Ictidomys tridecemlineatus	similar
250	MAVS Oryctolagus cuniculus	255	MAVS Canis lupus familiaris	similar
250	MAVS Oryctolagus cuniculus	256	MAVS Mesocricetus auratus	similar
250	MAVS Oryctolagus cuniculus	257	MAVS Mus musculus	similar
250	MAVS Oryctolagus cuniculus	258	MAVS Rattus norvegicus	similar
250	MAVS Oryctolagus cuniculus	259	MAVS Gallus gallus	similar
251	MAVS Rhinolophus ferrumequinum	252	MAVS Felis catus	similar
251	MAVS Rhinolophus ferrumequinum	253	MAVS Camelus dromedarius	similar
251	MAVS Rhinolophus ferrumequinum	254	MAVS Ictidomys tridecemlineatus	similar
251	MAVS Rhinolophus ferrumequinum	255	MAVS Canis lupus familiaris	similar
251	MAVS Rhinolophus ferrumequinum	256	MAVS Mesocricetus auratus	similar
251	MAVS Rhinolophus ferrumequinum	257	MAVS Mus musculus	similar
251	MAVS Rhinolophus ferrumequinum	258	MAVS Rattus norvegicus	similar
251	MAVS Rhinolophus ferrumequinum	259	MAVS Gallus gallus	similar
252	MAVS Felis catus	253	MAVS Camelus dromedarius	similar
252	MAVS Felis catus	254	MAVS Ictidomys tridecemlineatus	similar
252	MAVS Felis catus	255	MAVS Canis lupus familiaris	similar
252	MAVS Felis catus	256	MAVS Mesocricetus auratus	similar
252	MAVS Felis catus	257	MAVS Mus musculus	similar
252	MAVS Felis catus	258	MAVS Rattus norvegicus	similar
252	MAVS Felis catus	259	MAVS Gallus gallus	similar
253	MAVS Camelus dromedarius	254	MAVS Ictidomys tridecemlineatus	similar
253	MAVS Camelus dromedarius	255	MAVS Canis lupus familiaris	similar
253	MAVS Camelus dromedarius	256	MAVS Mesocricetus auratus	similar
253	MAVS Camelus dromedarius	257	MAVS Mus musculus	similar
253	MAVS Camelus dromedarius	258	MAVS Rattus norvegicus	similar
253	MAVS Camelus dromedarius	259	MAVS Gallus gallus	similar
254	MAVS Ictidomys tridecemlineatus	255	MAVS Canis lupus familiaris	similar
254	MAVS Ictidomys tridecemlineatus	256	MAVS Mesocricetus auratus	similar
254	MAVS Ictidomys tridecemlineatus	257	MAVS Mus musculus	similar
254	MAVS Ictidomys tridecemlineatus	258	MAVS Rattus norvegicus	similar
254	MAVS Ictidomys tridecemlineatus	259	MAVS Gallus gallus	similar
255	MAVS Canis lupus familiaris	256	MAVS Mesocricetus auratus	similar
255	MAVS Canis lupus familiaris	257	MAVS Mus musculus	similar
255	MAVS Canis lupus familiaris	258	MAVS Rattus norvegicus	similar
255	MAVS Canis lupus familiaris	259	MAVS Gallus gallus	similar
256	MAVS Mesocricetus auratus	257	MAVS Mus musculus	similar
256	MAVS Mesocricetus auratus	258	MAVS Rattus norvegicus	similar
256	MAVS Mesocricetus auratus	259	MAVS Gallus gallus	similar
257	MAVS Mus musculus	258	MAVS Rattus norvegicus	similar
257	MAVS Mus musculus	259	MAVS Gallus gallus	similar
258	MAVS Rattus norvegicus	259	MAVS Gallus gallus	similar
