# Supplementary material for: Network-based virus-host interaction prediction with application to SARS-CoV-2
Source: Patterns (N Y). 2021 Mar 29;2(5):100242. doi: 10.1016/j.patter.2021.100242 (PMC8006187; doi:10.1016/j.patter.2021.100242)
Supplement: Table S4. Predicted protein-protein interactions [file mmc3.xlsx]

## Sheet: Figure S4.(Predicted Protein-Pr
Source Name	Target Name	Certainty	Confidence	Likelihood
MDA5 Rattus norvegicus	ORF6 Severe acute respiratory syndrome-related coronavirus	0.9757	strong	likely
M protein Middle East respiratory syndrome-related coronavirus	MAVS Rattus norvegicus	0.9756	strong	likely
MDA5 Homo sapiens	ORF6 Severe acute respiratory syndrome-related coronavirus	0.9698	strong	likely
nsp15 Severe acute respiratory syndrome-related coronavirus	RIG-I Rattus norvegicus	0.9684	strong	likely
ORF6 Severe acute respiratory syndrome-related coronavirus	TBK1 Rattus norvegicus	0.966	strong	likely
NF-kB Rattus norvegicus	ORF6 Severe acute respiratory syndrome-related coronavirus	0.9658	strong	likely
NF-kB Homo sapiens	ORF6 Severe acute respiratory syndrome-related coronavirus	0.9622	strong	likely
ORF3b Severe acute respiratory syndrome-related coronavirus	TBK1 Rattus norvegicus	0.9619	strong	likely
ORF4b Middle East respiratory syndrome-related coronavirus	MDA5 Rattus norvegicus	0.9611	strong	likely
ORF4a Middle East respiratory syndrome-related coronavirus	TBK1 Rattus norvegicus	0.9608	strong	likely
IRF3 Rattus norvegicus	ORF6 Severe acute respiratory syndrome coronavirus 2	0.9603	strong	likely
NF-kB Homo sapiens	ORF3b Severe acute respiratory syndrome-related coronavirus	0.9595	strong	likely
RIG-I Rattus norvegicus	ORF6 Severe acute respiratory syndrome coronavirus 2	0.9576	strong	likely
NF-kB Rattus norvegicus	ORF3b Severe acute respiratory syndrome-related coronavirus	0.9575	strong	likely
N protein Severe acute respiratory syndrome-related coronavirus	NF-kB Rhinolophus ferrumequinum	0.9566	strong	likely
RIG-I Rattus norvegicus	ORF6 Severe acute respiratory syndrome-related coronavirus	0.9524	strong	likely
M protein Middle East respiratory syndrome-related coronavirus	MAVS Mus musculus	0.9518	strong	likely
nsp15 Severe acute respiratory syndrome coronavirus 2	IRF3 Rattus norvegicus	0.9462	strong	likely
nsp1 Severe acute respiratory syndrome-related coronavirus	IRF3 Homo sapiens	0.9438	strong	likely
IRF3 Rhinolophus ferrumequinum	PLpro Middle East respiratory syndrome-related coronavirus	0.9394	strong	likely
nsp15 Severe acute respiratory syndrome coronavirus 2	RIG-I Rattus norvegicus	0.9344	strong	likely
nsp1 Severe acute respiratory syndrome-related coronavirus	IRF3 Rattus norvegicus	0.9335	strong	likely
MDA5 Homo sapiens	ORF6 Severe acute respiratory syndrome coronavirus 2	0.9304	strong	likely
IRF3 Felis catus	PLpro Middle East respiratory syndrome-related coronavirus	0.9294	strong	likely
nsp15 Severe acute respiratory syndrome-related coronavirus	MDA5 Rattus norvegicus	0.928	strong	likely
ORF6 Severe acute respiratory syndrome-related coronavirus	TBK1 Homo sapiens	0.9215	strong	likely
ORF3b Severe acute respiratory syndrome-related coronavirus	TBK1 Homo sapiens	0.9166	strong	likely
M protein Middle East respiratory syndrome-related coronavirus	MAVS Homo sapiens	0.9142	strong	likely
RIG-I Rattus norvegicus	ORF4b Middle East respiratory syndrome-related coronavirus	0.9129	strong	likely
RIG-I Mus musculus	ORF6 Severe acute respiratory syndrome-related coronavirus	0.9117	strong	likely
ORF4a Middle East respiratory syndrome-related coronavirus	TBK1 Homo sapiens	0.9112	strong	likely
IRF3 Macaca mulatta	ORF3b Severe acute respiratory syndrome-related coronavirus	0.9064	strong	likely
ORF4b Middle East respiratory syndrome-related coronavirus	MDA5 Camelus dromedarius	0.9017	strong	likely
NF-kB Mus musculus	ORF6 Severe acute respiratory syndrome-related coronavirus	0.8985	strong	likely
ORF4b Middle East respiratory syndrome-related coronavirus	MDA5 Homo sapiens	0.8936	strong	likely
ACE2 Mus musculus	ORF6 Severe acute respiratory syndrome coronavirus 2	0.8931	strong	likely
ORF6 Severe acute respiratory syndrome coronavirus 2	MAVS Homo sapiens	0.8929	strong	likely
nsp1 Severe acute respiratory syndrome-related coronavirus	TBK1 Rhinolophus ferrumequinum	0.8909	strong	likely
ORF4a Middle East respiratory syndrome-related coronavirus	TBK1 Camelus dromedarius	0.8906	strong	likely
nsp1 Severe acute respiratory syndrome-related coronavirus	MDA5 Homo sapiens	0.8903	strong	likely
N protein Severe acute respiratory syndrome-related coronavirus	TBK1 Mus musculus	0.8894	strong	likely
M protein Middle East respiratory syndrome-related coronavirus	MAVS Camelus dromedarius	0.8846	strong	likely
RIG-I Rattus norvegicus	PLpro Severe acute respiratory syndrome-related coronavirus	0.8827	strong	likely
nsp15 Severe acute respiratory syndrome-related coronavirus	MDA5 Homo sapiens	0.8811	strong	likely
IRF7 Homo sapiens	ORF3b Severe acute respiratory syndrome-related coronavirus	0.8811	strong	likely
MDA5 Rattus norvegicus	ORF6 Severe acute respiratory syndrome coronavirus 2	0.881	strong	likely
nsp1 Severe acute respiratory syndrome-related coronavirus	IRF3 Rhinolophus ferrumequinum	0.8801	strong	likely
N protein Severe acute respiratory syndrome-related coronavirus	STAT2 Rattus norvegicus	0.8797	strong	likely
ORF4b Middle East respiratory syndrome-related coronavirus	MDA5 Mus musculus	0.879	strong	likely
nsp1 Severe acute respiratory syndrome-related coronavirus	MDA5 Rattus norvegicus	0.8785	strong	likely
RIG-I Mus musculus	ORF4b Middle East respiratory syndrome-related coronavirus	0.8772	strong	likely
RIG-I Rattus norvegicus	ORF4a Middle East respiratory syndrome-related coronavirus	0.8764	strong	likely
N protein Severe acute respiratory syndrome-related coronavirus	STAT2 Homo sapiens	0.8731	strong	likely
STAT1 Rhinolophus ferrumequinum	ORF6 Severe acute respiratory syndrome coronavirus 2	0.8724	strong	likely
MDA5 Mus musculus	ORF6 Severe acute respiratory syndrome-related coronavirus	0.8719	strong	likely
ORF4a Middle East respiratory syndrome-related coronavirus	IRF7 Homo sapiens	0.871	strong	likely
ORF6 Severe acute respiratory syndrome-related coronavirus	MAVS Rattus norvegicus	0.871	strong	likely
nsp15 Severe acute respiratory syndrome-related coronavirus	RIG-I Mus musculus	0.8685	strong	likely
NF-kB Mus musculus	ORF3b Severe acute respiratory syndrome-related coronavirus	0.8683	strong	likely
NF-kB Homo sapiens	ORF6 Severe acute respiratory syndrome coronavirus 2	0.8681	strong	likely
STAT1 Homo sapiens	N protein Severe acute respiratory syndrome-related coronavirus	0.8676	strong	likely
ORF6 Severe acute respiratory syndrome-related coronavirus	MAVS Homo sapiens	0.8613	strong	likely
NF-kB Macaca mulatta	ORF6 Severe acute respiratory syndrome coronavirus 2	0.8583	strong	likely
IRF3 Mus musculus	ORF6 Severe acute respiratory syndrome coronavirus 2	0.8557	strong	likely
N protein Severe acute respiratory syndrome-related coronavirus	STAT2 Rhinolophus ferrumequinum	0.8551	strong	likely
NF-kB Rattus norvegicus	ORF6 Severe acute respiratory syndrome coronavirus 2	0.8524	strong	likely
nsp1 Severe acute respiratory syndrome-related coronavirus	TBK1 Felis catus	0.8511	strong	likely
nsp1 Severe acute respiratory syndrome-related coronavirus	IRF3 Mus musculus	0.8494	strong	likely
RIG-I Rattus norvegicus	nsp1 Severe acute respiratory syndrome-related coronavirus	0.8484	strong	likely
ORF6 Severe acute respiratory syndrome-related coronavirus	TBK1 Mus musculus	0.8454	strong	likely
RIG-I Mus musculus	ORF6 Severe acute respiratory syndrome coronavirus 2	0.8446	strong	likely
N protein Severe acute respiratory syndrome-related coronavirus	NF-kB Homo sapiens	0.8432	strong	likely
STAT1 Homo sapiens	ORF6 Severe acute respiratory syndrome coronavirus 2	0.8402	strong	likely
nsp15 Severe acute respiratory syndrome coronavirus 2	MAVS Felis catus	0.8335	strong	likely
nsp15 Severe acute respiratory syndrome coronavirus 2	MAVS Homo sapiens	0.8323	strong	likely
STAT1 Rhinolophus ferrumequinum	N protein Severe acute respiratory syndrome-related coronavirus	0.8293	strong	likely
IRF3 Rhinolophus ferrumequinum	M protein Severe acute respiratory syndrome coronavirus 2	0.8272	strong	likely
nsp15 Severe acute respiratory syndrome coronavirus 2	MDA5 Homo sapiens	0.8271	strong	likely
ORF6 Severe acute respiratory syndrome coronavirus 2	STAT2 Rhinolophus ferrumequinum	0.8247	strong	likely
NF-kB Macaca mulatta	PLpro Middle East respiratory syndrome-related coronavirus	0.8239	strong	likely
ORF6 Severe acute respiratory syndrome-related coronavirus	MAVS Mus musculus	0.8208	strong	likely
nsp15 Severe acute respiratory syndrome-related coronavirus	NF-kB Rattus norvegicus	0.82	strong	likely
IRF3 Mesocricetus auratus	ORF3b Severe acute respiratory syndrome-related coronavirus	0.8191	strong	likely
N protein Severe acute respiratory syndrome-related coronavirus	TBK1 Rattus norvegicus	0.8191	strong	likely
nsp15 Severe acute respiratory syndrome-related coronavirus	STAT2 Rattus norvegicus	0.8176	strong	likely
ORF6 Severe acute respiratory syndrome coronavirus 2	STAT2 Homo sapiens	0.8169	strong	likely
ORF6 Severe acute respiratory syndrome coronavirus 2	TBK1 Rattus norvegicus	0.815	strong	likely
ORF6 Severe acute respiratory syndrome coronavirus 2	MAVS Rattus norvegicus	0.8149	strong	likely
IRF7 Homo sapiens	ORF6 Severe acute respiratory syndrome-related coronavirus	0.8145	strong	likely
nsp15 Severe acute respiratory syndrome coronavirus 2	MDA5 Rattus norvegicus	0.8085	strong	likely
nsp15 Severe acute respiratory syndrome coronavirus 2	STAT1 Rhinolophus ferrumequinum	0.8083	strong	likely
nsp1 Severe acute respiratory syndrome-related coronavirus	IRF3 Felis catus	0.8081	strong	likely
ORF4b Middle East respiratory syndrome-related coronavirus	PRKRA Camelus dromedarius	0.8046	strong	likely
IRF3 Canis lupus familiaris	M protein Severe acute respiratory syndrome-related coronavirus	0.8041	strong	likely
IRF3 Ovis aries	ORF3b Severe acute respiratory syndrome-related coronavirus	0.8024	strong	likely
IRF3 Macaca mulatta	N protein Severe acute respiratory syndrome-related coronavirus	0.8019	strong	likely
STAT1 Camelus dromedarius	PLpro Middle East respiratory syndrome-related coronavirus	0.8019	strong	likely
STAT2 Rattus norvegicus	PLpro Severe acute respiratory syndrome-related coronavirus	0.8008	strong	likely
ORF4b Middle East respiratory syndrome-related coronavirus	PRKRA Mus musculus	0.8002	strong	likely
nsp15 Severe acute respiratory syndrome coronavirus 2	MAVS Rattus norvegicus	0.8	strong	likely
NF-kB Ovis aries	PLpro Middle East respiratory syndrome-related coronavirus	0.7974	strong	likely
NF-kB Rhinolophus ferrumequinum	PLpro Middle East respiratory syndrome-related coronavirus	0.7968	strong	likely
nsp1 Severe acute respiratory syndrome-related coronavirus	TBK1 Rattus norvegicus	0.7967	strong	likely
nsp15 Severe acute respiratory syndrome-related coronavirus	TBK1 Rattus norvegicus	0.7932	strong	likely
nsp15 Severe acute respiratory syndrome coronavirus 2	IRF3 Mus musculus	0.7925	strong	likely
RIG-I Canis lupus familiaris	M protein Severe acute respiratory syndrome-related coronavirus	0.7921	strong	likely
N protein Severe acute respiratory syndrome-related coronavirus	NF-kB Rattus norvegicus	0.7898	strong	likely
MDA5 Rattus norvegicus	PLpro Severe acute respiratory syndrome-related coronavirus	0.7879	strong	likely
STAT1 Mesocricetus auratus	ORF3b Severe acute respiratory syndrome-related coronavirus	0.7869	strong	likely
ORF4b Middle East respiratory syndrome-related coronavirus	PRKRA Homo sapiens	0.7854	strong	likely
IRF7 Rattus norvegicus	ORF3b Severe acute respiratory syndrome-related coronavirus	0.7819	strong	likely
nsp15 Severe acute respiratory syndrome-related coronavirus	NF-kB Homo sapiens	0.7817	strong	likely
RIG-I Mesocricetus auratus	nsp1 Severe acute respiratory syndrome-related coronavirus	0.7804	strong	likely
MDA5 Homo sapiens	PLpro Severe acute respiratory syndrome-related coronavirus	0.7793	strong	likely
IRF3 Felis catus	M protein Severe acute respiratory syndrome coronavirus 2	0.7792	strong	likely
nsp15 Severe acute respiratory syndrome coronavirus 2	ACE2 Felis catus	0.7784	strong	likely
nsp15 Severe acute respiratory syndrome-related coronavirus	IRF3 Macaca mulatta	0.7765	strong	likely
NF-kB Rattus norvegicus	M protein Middle East respiratory syndrome-related coronavirus	0.775	strong	likely
IRF9 Rhinolophus ferrumequinum	ORF6 Severe acute respiratory syndrome coronavirus 2	0.7746	strong	likely
M protein Severe acute respiratory syndrome-related coronavirus	TBK1 Rattus norvegicus	0.774	strong	likely
nsp1 Severe acute respiratory syndrome-related coronavirus	IRF3 Mesocricetus auratus	0.774	strong	likely
STAT1 Felis catus	N protein Severe acute respiratory syndrome-related coronavirus	0.7737	strong	likely
IRF3 Felis catus	ORF4a Middle East respiratory syndrome-related coronavirus	0.7731	strong	likely
nsp1 Severe acute respiratory syndrome-related coronavirus	NF-kB Rattus norvegicus	0.772	strong	likely
IRF3 Macaca mulatta	ORF6 Severe acute respiratory syndrome-related coronavirus	0.7715	strong	likely
M protein Severe acute respiratory syndrome-related coronavirus	MAVS Felis catus	0.7706	strong	likely
ORF6 Severe acute respiratory syndrome coronavirus 2	MAVS Rhinolophus ferrumequinum	0.7687	strong	likely
nsp15 Severe acute respiratory syndrome-related coronavirus	STAT1 Mus musculus	0.768	strong	likely
nsp15 Severe acute respiratory syndrome-related coronavirus	RIG-I Homo sapiens	0.7674	strong	likely
nsp15 Severe acute respiratory syndrome coronavirus 2	MAVS Rhinolophus ferrumequinum	0.767	strong	likely
Spike Human coronavirus NL63	ACE2 Felis catus	0.7658	strong	likely
NF-kB Rhinolophus ferrumequinum	ORF6 Severe acute respiratory syndrome-related coronavirus	0.7646	strong	likely
N protein Severe acute respiratory syndrome-related coronavirus	STAT2 Felis catus	0.7631	strong	likely
NF-kB Camelus dromedarius	M protein Middle East respiratory syndrome-related coronavirus	0.7628	strong	likely
nsp15 Severe acute respiratory syndrome-related coronavirus	STAT1 Rattus norvegicus	0.7626	strong	likely
ORF6 Severe acute respiratory syndrome coronavirus 2	STAT2 Rattus norvegicus	0.7612	strong	likely
Spike Human coronavirus 229E	ACE2 Homo sapiens	0.7574	strong	likely
MDA5 Felis catus	ORF6 Severe acute respiratory syndrome-related coronavirus	0.7559	strong	likely
nsp15 Severe acute respiratory syndrome-related coronavirus	STAT2 Rhinolophus ferrumequinum	0.7545	strong	likely
nsp15 Severe acute respiratory syndrome-related coronavirus	STAT1 Rhinolophus ferrumequinum	0.7531	strong	likely
ORF4a Middle East respiratory syndrome-related coronavirus	IRF7 Rattus norvegicus	0.7523	strong	likely
nsp1 Severe acute respiratory syndrome-related coronavirus	NF-kB Homo sapiens	0.7522	strong	likely
ORF4a Middle East respiratory syndrome-related coronavirus	MAVS Rattus norvegicus	0.7517	strong	likely
IRF9 Homo sapiens	nsp1 Severe acute respiratory syndrome-related coronavirus	0.7515	strong	likely
nsp15 Severe acute respiratory syndrome-related coronavirus	STAT1 Homo sapiens	0.7508	strong	likely
NF-kB Camelus dromedarius	M protein Severe acute respiratory syndrome-related coronavirus	0.7499	strong	likely
RIG-I Rattus norvegicus	M protein Severe acute respiratory syndrome-related coronavirus	0.7498	strong	likely
ORF4a Middle East respiratory syndrome-related coronavirus	IRF7 Camelus dromedarius	0.7484	strong	likely
RIG-I Mus musculus	ORF4a Middle East respiratory syndrome-related coronavirus	0.7478	strong	likely
Spike Severe acute respiratory syndrome-related coronavirus	ACE2 Camelus dromedarius	0.744	strong	likely
STAT1 Felis catus	ORF6 Severe acute respiratory syndrome coronavirus 2	0.7433	strong	likely
ORF3b Severe acute respiratory syndrome-related coronavirus	DPP4 Homo sapiens	0.7429	strong	likely
STAT2 Felis catus	M protein Severe acute respiratory syndrome-related coronavirus	0.7423	strong	likely
PLpro Middle East respiratory syndrome-related coronavirus	TBK1 Rhinolophus ferrumequinum	0.7403	strong	likely
Spike Severe acute respiratory syndrome coronavirus 2	ACE2 Rattus norvegicus	0.7397	strong	likely
IRF3 Rhinolophus ferrumequinum	ORF4a Middle East respiratory syndrome-related coronavirus	0.7392	strong	likely
nsp15 Severe acute respiratory syndrome-related coronavirus	STAT2 Mesocricetus auratus	0.7386	strong	likely
nsp15 Severe acute respiratory syndrome coronavirus 2	STAT2 Rhinolophus ferrumequinum	0.7377	strong	likely
N protein Severe acute respiratory syndrome-related coronavirus	NF-kB Camelus dromedarius	0.7359	strong	likely
nsp15 Severe acute respiratory syndrome coronavirus 2	NF-kB Rattus norvegicus	0.7355	strong	likely
ORF4b Middle East respiratory syndrome-related coronavirus	ACE2 Mus musculus	0.7331	strong	likely
N protein Severe acute respiratory syndrome-related coronavirus	TBK1 Homo sapiens	0.732	strong	likely
ACE2 Felis catus	ORF6 Severe acute respiratory syndrome coronavirus 2	0.7294	strong	likely
Spike Severe acute respiratory syndrome coronavirus 2	ACE2 Camelus dromedarius	0.7288	strong	likely
STAT1 Homo sapiens	PLpro Severe acute respiratory syndrome-related coronavirus	0.7258	strong	likely
ACE2 Mus musculus	ORF6 Severe acute respiratory syndrome-related coronavirus	0.7254	strong	likely
ORF4b Middle East respiratory syndrome-related coronavirus	NF-kB Rhinolophus ferrumequinum	0.7248	strong	likely
STAT2 Homo sapiens	PLpro Severe acute respiratory syndrome-related coronavirus	0.7242	strong	likely
RIG-I Mesocricetus auratus	N protein Severe acute respiratory syndrome-related coronavirus	0.7213	strong	likely
NF-kB Rhinolophus ferrumequinum	ORF3b Severe acute respiratory syndrome-related coronavirus	0.7212	strong	likely
M protein Severe acute respiratory syndrome-related coronavirus	MAVS Rhinolophus ferrumequinum	0.7209	strong	likely
ACE2 Homo sapiens	ORF4a Middle East respiratory syndrome-related coronavirus	0.7204	strong	likely
PLpro Severe acute respiratory syndrome-related coronavirus	MAVS Rattus norvegicus	0.7198	strong	likely
ORF4a Middle East respiratory syndrome-related coronavirus	DPP4 Mus musculus	0.719	strong	likely
IRF9 Homo sapiens	N protein Severe acute respiratory syndrome-related coronavirus	0.7186	strong	likely
nsp15 Severe acute respiratory syndrome-related coronavirus	TBK1 Mesocricetus auratus	0.718	strong	likely
MDA5 Rattus norvegicus	M protein Middle East respiratory syndrome-related coronavirus	0.7174	strong	likely
ORF4b Middle East respiratory syndrome-related coronavirus	IRF3 Rhinolophus ferrumequinum	0.715	strong	likely
RIG-I Macaca mulatta	ORF3b Severe acute respiratory syndrome-related coronavirus	0.7099	strong	likely
RIG-I Mus musculus	nsp1 Severe acute respiratory syndrome-related coronavirus	0.7097	strong	likely
ORF4a Middle East respiratory syndrome-related coronavirus	STAT2 Felis catus	0.7097	strong	likely
nsp15 Severe acute respiratory syndrome coronavirus 2	ACE2 Sus scrofa domesticus	0.7096	strong	likely
ORF3b Severe acute respiratory syndrome-related coronavirus	STAT2 Macaca mulatta	0.7077	strong	likely
N protein Severe acute respiratory syndrome-related coronavirus	ACE2 Homo sapiens	0.7068	strong	likely
ORF6 Severe acute respiratory syndrome coronavirus 2	TBK1 Rhinolophus ferrumequinum	0.7062	strong	likely
ORF4b Middle East respiratory syndrome-related coronavirus	DPP4 Mus musculus	0.7056	strong	likely
ORF6 Severe acute respiratory syndrome-related coronavirus	TBK1 Rhinolophus ferrumequinum	0.7052	strong	likely
ORF4b Middle East respiratory syndrome-related coronavirus	STAT2 Ovis aries	0.7047	strong	likely
MDA5 Homo sapiens	M protein Severe acute respiratory syndrome-related coronavirus	0.7025	strong	likely
IRF3 Camelus dromedarius	ORF3b Severe acute respiratory syndrome-related coronavirus	0.7007	strong	likely
nsp15 Severe acute respiratory syndrome-related coronavirus	RIG-I Mesocricetus auratus	0.6954	strong	likely
nsp15 Severe acute respiratory syndrome coronavirus 2	NF-kB Macaca mulatta	0.6946	strong	likely
IRF9 Rattus norvegicus	nsp1 Severe acute respiratory syndrome-related coronavirus	0.694	strong	likely
IRF9 Rattus norvegicus	N protein Severe acute respiratory syndrome-related coronavirus	0.692	strong	likely
NF-kB Mesocricetus auratus	ORF6 Severe acute respiratory syndrome coronavirus 2	0.6886	strong	likely
ORF6 Severe acute respiratory syndrome coronavirus 2	STAT2 Felis catus	0.6885	strong	likely
STAT1 Rattus norvegicus	PLpro Severe acute respiratory syndrome-related coronavirus	0.6867	strong	likely
ORF4b Middle East respiratory syndrome-related coronavirus	STAT2 Felis catus	0.686	strong	likely
ORF3b Severe acute respiratory syndrome-related coronavirus	STAT2 Mesocricetus auratus	0.6844	strong	likely
nsp1 Severe acute respiratory syndrome-related coronavirus	TBK1 Homo sapiens	0.6842	strong	likely
RIG-I Homo sapiens	PLpro Middle East respiratory syndrome-related coronavirus	0.6841	strong	likely
IRF3 Mesocricetus auratus	N protein Severe acute respiratory syndrome-related coronavirus	0.6839	strong	likely
ACE2 Felis catus	ORF3b Severe acute respiratory syndrome-related coronavirus	0.6836	strong	likely
NF-kB Rhinolophus ferrumequinum	ORF6 Severe acute respiratory syndrome coronavirus 2	0.6827	strong	likely
ORF4a Middle East respiratory syndrome-related coronavirus	MAVS Homo sapiens	0.681	strong	likely
nsp1 Severe acute respiratory syndrome-related coronavirus	MAVS Rattus norvegicus	0.6779	strong	likely
N protein Severe acute respiratory syndrome-related coronavirus	ACE2 Felis catus	0.6778	strong	likely
IRF3 Homo sapiens	M protein Severe acute respiratory syndrome coronavirus 2	0.6773	strong	likely
IRF9 Rhinolophus ferrumequinum	N protein Severe acute respiratory syndrome-related coronavirus	0.6771	strong	likely
N protein Severe acute respiratory syndrome-related coronavirus	STAT2 Mus musculus	0.6758	strong	likely
PLpro Middle East respiratory syndrome-related coronavirus	TBK1 Macaca mulatta	0.6747	strong	likely
N protein Severe acute respiratory syndrome-related coronavirus	MDA5 Mesocricetus auratus	0.674	strong	likely
RIG-I Macaca mulatta	N protein Severe acute respiratory syndrome-related coronavirus	0.672	strong	likely
nsp1 Severe acute respiratory syndrome-related coronavirus	MAVS Homo sapiens	0.6715	strong	likely
Spike Severe acute respiratory syndrome coronavirus 2	ACE2 Ictidomys tridecemlineatus	0.6699	strong	likely
STAT1 Rhinolophus ferrumequinum	ORF4b Middle East respiratory syndrome-related coronavirus	0.6696	strong	likely
Spike Human coronavirus 229E	ACE2 Rhinolophus ferrumequinum	0.6695	strong	likely
DPP4 Homo sapiens	PLpro Middle East respiratory syndrome-related coronavirus	0.6689	strong	likely
Spike Human coronavirus OC43	ACE2 Homo sapiens	0.6661	strong	likely
IRF7 Rattus norvegicus	ORF6 Severe acute respiratory syndrome-related coronavirus	0.6659	strong	likely
nsp15 Severe acute respiratory syndrome-related coronavirus	IRF3 Mesocricetus auratus	0.6647	strong	likely
IRF3 Ictidomys tridecemlineatus	N protein Severe acute respiratory syndrome-related coronavirus	0.6645	strong	likely
ORF4b Middle East respiratory syndrome-related coronavirus	TBK1 Felis catus	0.6625	strong	likely
Spike Severe acute respiratory syndrome-related coronavirus	ACE2 Rattus norvegicus	0.6577	strong	likely
IRF3 Ovis aries	ORF6 Severe acute respiratory syndrome coronavirus 2	0.6546	strong	likely
ORF4b Middle East respiratory syndrome-related coronavirus	PRKRA Rattus norvegicus	0.6534	strong	likely
MDA5 Felis catus	ORF6 Severe acute respiratory syndrome coronavirus 2	0.6517	strong	likely
ORF6 Severe acute respiratory syndrome-related coronavirus	TBK1 Mesocricetus auratus	0.6516	strong	likely
N protein Severe acute respiratory syndrome-related coronavirus	ACE2 Rattus norvegicus	0.6483	strong	likely
NF-kB Mus musculus	ORF6 Severe acute respiratory syndrome coronavirus 2	0.6443	strong	likely
ORF3b Severe acute respiratory syndrome-related coronavirus	TBK1 Macaca mulatta	0.6392	strong	likely
IRF3 Mesocricetus auratus	M protein Severe acute respiratory syndrome-related coronavirus	0.6367	strong	likely
RIG-I Mus musculus	PLpro Severe acute respiratory syndrome-related coronavirus	0.6294	strong	likely
IRF7 Mus musculus	ORF6 Severe acute respiratory syndrome-related coronavirus	0.6288	strong	likely
IRF9 Felis catus	M protein Middle East respiratory syndrome-related coronavirus	0.6272	strong	likely
NF-kB Homo sapiens	M protein Severe acute respiratory syndrome coronavirus 2	0.6198	strong	likely
ORF4b Middle East respiratory syndrome-related coronavirus	ACE2 Camelus dromedarius	0.6184	strong	likely
nsp15 Severe acute respiratory syndrome coronavirus 2	ACE2 Rhinolophus ferrumequinum	0.6138	strong	likely
PLpro Middle East respiratory syndrome-related coronavirus	TBK1 Felis catus	0.6099	strong	likely
IRF3 Macaca mulatta	PLpro Severe acute respiratory syndrome-related coronavirus	0.6079	strong	likely
IRF9 Felis catus	PLpro Middle East respiratory syndrome-related coronavirus	0.6057	strong	likely
STAT1 Ovis aries	ORF4b Middle East respiratory syndrome-related coronavirus	0.6037	strong	likely
PLpro Severe acute respiratory syndrome-related coronavirus	MAVS Homo sapiens	0.6001	strong	likely
ORF6 Severe acute respiratory syndrome coronavirus 2	MAVS Mus musculus	0.5941	strong	likely
STAT1 Rhinolophus ferrumequinum	M protein Middle East respiratory syndrome-related coronavirus	0.5937	strong	likely
STAT1 Felis catus	ORF4a Middle East respiratory syndrome-related coronavirus	0.588	strong	likely
N protein Severe acute respiratory syndrome-related coronavirus	ACE2 Rhinolophus ferrumequinum	0.5876	strong	likely
Spike Human coronavirus NL63	ACE2 Rattus norvegicus	0.5812	strong	likely
nsp15 Severe acute respiratory syndrome-related coronavirus	IRF3 Camelus dromedarius	0.5792	strong	likely
nsp15 Severe acute respiratory syndrome-related coronavirus	MAVS Mesocricetus auratus	0.5722	strong	likely
DPP4 Mus musculus	PLpro Middle East respiratory syndrome-related coronavirus	0.5696	strong	likely
M protein Middle East respiratory syndrome-related coronavirus	TBK1 Rhinolophus ferrumequinum	0.5694	strong	likely
IRF3 Homo sapiens	ORF4a Human coronavirus 229E	0.5691	strong	likely
PLpro Middle East respiratory syndrome-related coronavirus	TBK1 Ovis aries	0.5671	strong	likely
ACE2 Rattus norvegicus	ORF4a Middle East respiratory syndrome-related coronavirus	0.5611	strong	likely
IRF3 Macaca mulatta	PLpro Middle East respiratory syndrome-related coronavirus	0.5513	strong	likely
ACE2 Mus musculus	PLpro Middle East respiratory syndrome-related coronavirus	0.5479	strong	likely
nsp1 Severe acute respiratory syndrome-related coronavirus	NF-kB Mus musculus	0.547	strong	likely
IRF3 Macaca mulatta	M protein Severe acute respiratory syndrome-related coronavirus	0.5468	strong	likely
nsp15 Severe acute respiratory syndrome coronavirus 2	IRF3 Ovis aries	0.5451	strong	likely
ORF6 Severe acute respiratory syndrome-related coronavirus	STAT2 Mesocricetus auratus	0.5443	strong	likely
nsp15 Severe acute respiratory syndrome coronavirus 2	ACE2 Mus musculus	0.5441	strong	likely
IRF3 Equus caballus	ORF3b Severe acute respiratory syndrome-related coronavirus	0.5422	strong	likely
nsp15 Severe acute respiratory syndrome-related coronavirus	IRF3 Ovis aries	0.534	strong	likely
ORF3b Severe acute respiratory syndrome-related coronavirus	DPP4 Rhinolophus ferrumequinum	0.5247	strong	likely
DPP4 Rattus norvegicus	PLpro Middle East respiratory syndrome-related coronavirus	0.5235	strong	likely
STAT1 Rattus norvegicus	nsp1 Middle East respiratory syndrome-related coronavirus	0.5044	strong	likely
N protein Severe acute respiratory syndrome-related coronavirus	ACE2 Mus musculus	0.494	strong	likely
nsp15 Severe acute respiratory syndrome-related coronavirus	STAT2 Homo sapiens	0.9892	weak	likely
ORF4a Middle East respiratory syndrome-related coronavirus	TBK1 Mus musculus	0.9861	weak	likely
nsp15 Severe acute respiratory syndrome coronavirus 2	STAT2 Homo sapiens	0.9854	weak	likely
PLpro Severe acute respiratory syndrome-related coronavirus	MAVS Rhinolophus ferrumequinum	0.9842	weak	likely
nsp15 Severe acute respiratory syndrome-related coronavirus	TBK1 Homo sapiens	0.9775	weak	likely
nsp15 Severe acute respiratory syndrome-related coronavirus	IRF9 Homo sapiens	0.9768	weak	likely
RIG-I Homo sapiens	ORF6 Severe acute respiratory syndrome-related coronavirus	0.9756	weak	likely
PLpro Severe acute respiratory syndrome-related coronavirus	MAVS Felis catus	0.97	weak	likely
nsp15 Severe acute respiratory syndrome coronavirus 2	IRF9 Homo sapiens	0.9652	weak	likely
IRF9 Homo sapiens	ORF6 Severe acute respiratory syndrome coronavirus 2	0.9604	weak	likely
nsp15 Severe acute respiratory syndrome coronavirus 2	TBK1 Homo sapiens	0.9603	weak	likely
ORF6 Severe acute respiratory syndrome coronavirus 2	TBK1 Homo sapiens	0.9587	weak	likely
nsp15 Severe acute respiratory syndrome coronavirus 2	STAT1 Homo sapiens	0.9568	weak	likely
NF-kB Macaca mulatta	ORF3b Severe acute respiratory syndrome-related coronavirus	0.9545	weak	likely
NF-kB Homo sapiens	M protein Middle East respiratory syndrome-related coronavirus	0.9528	weak	likely
RIG-I Macaca mulatta	PLpro Middle East respiratory syndrome-related coronavirus	0.9518	weak	likely
STAT2 Homo sapiens	M protein Severe acute respiratory syndrome-related coronavirus	0.951	weak	likely
RIG-I Mesocricetus auratus	ORF3b Severe acute respiratory syndrome-related coronavirus	0.9482	weak	likely
nsp15 Severe acute respiratory syndrome-related coronavirus	IRF9 Rattus norvegicus	0.9461	weak	likely
nsp1 Severe acute respiratory syndrome-related coronavirus	MAVS Mus musculus	0.9443	weak	likely
MDA5 Camelus dromedarius	PLpro Middle East respiratory syndrome-related coronavirus	0.9435	weak	likely
NF-kB Mus musculus	M protein Middle East respiratory syndrome-related coronavirus	0.94	weak	likely
ORF6 Severe acute respiratory syndrome-related coronavirus	MAVS Rhinolophus ferrumequinum	0.9384	weak	likely
RIG-I Canis lupus familiaris	ORF3b Severe acute respiratory syndrome-related coronavirus	0.9339	weak	likely
M protein Severe acute respiratory syndrome-related coronavirus	TBK1 Homo sapiens	0.9328	weak	likely
ORF4a Middle East respiratory syndrome-related coronavirus	IRF7 Mus musculus	0.9314	weak	likely
nsp15 Severe acute respiratory syndrome coronavirus 2	STAT2 Rattus norvegicus	0.9272	weak	likely
nsp15 Severe acute respiratory syndrome coronavirus 2	ACE2 Camelus dromedarius	0.9232	weak	likely
nsp15 Severe acute respiratory syndrome coronavirus 2	IRF9 Rhinolophus ferrumequinum	0.9222	weak	likely
RIG-I Mesocricetus auratus	ORF6 Severe acute respiratory syndrome-related coronavirus	0.9205	weak	likely
MDA5 Homo sapiens	M protein Middle East respiratory syndrome-related coronavirus	0.9179	weak	likely
RIG-I Homo sapiens	ORF4b Middle East respiratory syndrome-related coronavirus	0.9175	weak	likely
nsp15 Severe acute respiratory syndrome coronavirus 2	TBK1 Rhinolophus ferrumequinum	0.9175	weak	likely
nsp15 Severe acute respiratory syndrome-related coronavirus	STAT2 Mus musculus	0.9174	weak	likely
nsp15 Severe acute respiratory syndrome coronavirus 2	TBK1 Rattus norvegicus	0.917	weak	likely
ORF4a Middle East respiratory syndrome-related coronavirus	MAVS Mus musculus	0.9149	weak	likely
PRKRA Homo sapiens	ORF6 Severe acute respiratory syndrome-related coronavirus	0.9148	weak	likely
nsp15 Severe acute respiratory syndrome coronavirus 2	NF-kB Homo sapiens	0.9117	weak	likely
nsp15 Severe acute respiratory syndrome-related coronavirus	IRF9 Rhinolophus ferrumequinum	0.9107	weak	likely
IRF7 Camelus dromedarius	M protein Middle East respiratory syndrome-related coronavirus	0.9076	weak	likely
IRF3 Camelus dromedarius	ORF6 Severe acute respiratory syndrome-related coronavirus	0.9076	weak	likely
nsp15 Severe acute respiratory syndrome-related coronavirus	STAT2 Felis catus	0.9065	weak	likely
nsp15 Severe acute respiratory syndrome-related coronavirus	STAT1 Felis catus	0.9046	weak	likely
IRF3 Canis lupus familiaris	ORF3b Severe acute respiratory syndrome-related coronavirus	0.9035	weak	likely
PRKRA Homo sapiens	ORF3b Severe acute respiratory syndrome-related coronavirus	0.9022	weak	likely
IRF9 Homo sapiens	M protein Severe acute respiratory syndrome-related coronavirus	0.9013	weak	likely
ORF3b Severe acute respiratory syndrome-related coronavirus	TBK1 Mus musculus	0.9003	weak	likely
IRF7 Mus musculus	M protein Middle East respiratory syndrome-related coronavirus	0.8989	weak	likely
NF-kB Macaca mulatta	M protein Severe acute respiratory syndrome-related coronavirus	0.8981	weak	likely
IRF3 Mesocricetus auratus	ORF6 Severe acute respiratory syndrome-related coronavirus	0.8976	weak	likely
RIG-I Canis lupus familiaris	ORF6 Severe acute respiratory syndrome-related coronavirus	0.8945	weak	likely
RIG-I Macaca mulatta	ORF6 Severe acute respiratory syndrome-related coronavirus	0.8943	weak	likely
nsp15 Severe acute respiratory syndrome coronavirus 2	RIG-I Mus musculus	0.8942	weak	likely
IRF7 Rattus norvegicus	M protein Middle East respiratory syndrome-related coronavirus	0.8911	weak	likely
nsp15 Severe acute respiratory syndrome-related coronavirus	IRF9 Felis catus	0.8909	weak	likely
STAT1 Homo sapiens	M protein Severe acute respiratory syndrome-related coronavirus	0.8895	weak	likely
MDA5 Felis catus	M protein Severe acute respiratory syndrome-related coronavirus	0.8875	weak	likely
ORF4a Middle East respiratory syndrome-related coronavirus	TBK1 Felis catus	0.8871	weak	likely
ORF4b Middle East respiratory syndrome-related coronavirus	DPP4 Homo sapiens	0.8869	weak	likely
STAT1 Felis catus	PLpro Severe acute respiratory syndrome-related coronavirus	0.8856	weak	likely
PRKRA Homo sapiens	M protein Middle East respiratory syndrome-related coronavirus	0.8849	weak	likely
ORF4b Middle East respiratory syndrome-related coronavirus	MAVS Rhinolophus ferrumequinum	0.8838	weak	likely
nsp15 Severe acute respiratory syndrome-related coronavirus	TBK1 Rhinolophus ferrumequinum	0.8826	weak	likely
nsp15 Severe acute respiratory syndrome-related coronavirus	IRF3 Ictidomys tridecemlineatus	0.8786	weak	likely
nsp1 Middle East respiratory syndrome-related coronavirus	IRF3 Mus musculus	0.8773	weak	likely
MDA5 Rattus norvegicus	M protein Severe acute respiratory syndrome-related coronavirus	0.8757	weak	likely
IRF3 Ovis aries	ORF6 Severe acute respiratory syndrome-related coronavirus	0.8743	weak	likely
nsp15 Severe acute respiratory syndrome coronavirus 2	ACE2 Homo sapiens	0.8736	weak	likely
STAT2 Rattus norvegicus	M protein Severe acute respiratory syndrome-related coronavirus	0.8722	weak	likely
STAT1 Camelus dromedarius	ORF3b Severe acute respiratory syndrome-related coronavirus	0.8716	weak	likely
STAT2 Mesocricetus auratus	PLpro Severe acute respiratory syndrome-related coronavirus	0.8713	weak	likely
IRF9 Homo sapiens	PLpro Severe acute respiratory syndrome-related coronavirus	0.8672	weak	likely
IRF3 Canis lupus familiaris	ORF6 Severe acute respiratory syndrome-related coronavirus	0.8653	weak	likely
nsp15 Severe acute respiratory syndrome-related coronavirus	ACE2 Camelus dromedarius	0.863	weak	likely
IRF9 Felis catus	ORF6 Severe acute respiratory syndrome coronavirus 2	0.8603	weak	likely
nsp15 Severe acute respiratory syndrome coronavirus 2	IRF9 Felis catus	0.8585	weak	likely
RIG-I Canis lupus familiaris	N protein Severe acute respiratory syndrome-related coronavirus	0.8578	weak	likely
nsp15 Severe acute respiratory syndrome-related coronavirus	NF-kB Mus musculus	0.8577	weak	likely
nsp15 Severe acute respiratory syndrome-related coronavirus	IRF9 Mus musculus	0.8565	weak	likely
ORF3b Severe acute respiratory syndrome-related coronavirus	DPP4 Rattus norvegicus	0.8532	weak	likely
IRF7 Rattus norvegicus	ORF6 Severe acute respiratory syndrome coronavirus 2	0.8528	weak	likely
RIG-I Mesocricetus auratus	ORF4a Middle East respiratory syndrome-related coronavirus	0.8515	weak	likely
STAT1 Rattus norvegicus	N protein Severe acute respiratory syndrome-related coronavirus	0.8513	weak	likely
STAT2 Mus musculus	PLpro Severe acute respiratory syndrome-related coronavirus	0.8498	weak	likely
IRF3 Ovis aries	N protein Severe acute respiratory syndrome-related coronavirus	0.8497	weak	likely
nsp15 Severe acute respiratory syndrome coronavirus 2	ACE2 Rattus norvegicus	0.8493	weak	likely
IRF3 Rhinolophus ferrumequinum	M protein Middle East respiratory syndrome-related coronavirus	0.8477	weak	likely
PLpro Middle East respiratory syndrome-related coronavirus	MAVS Rhinolophus ferrumequinum	0.8448	weak	likely
ORF4a Middle East respiratory syndrome-related coronavirus	DPP4 Homo sapiens	0.8441	weak	likely
nsp15 Severe acute respiratory syndrome-related coronavirus	IRF7 Homo sapiens	0.843	weak	likely
ORF4a Middle East respiratory syndrome-related coronavirus	NF-kB Rhinolophus ferrumequinum	0.8428	weak	likely
NF-kB Mesocricetus auratus	ORF3b Severe acute respiratory syndrome-related coronavirus	0.8418	weak	likely
ACE2 Camelus dromedarius	ORF6 Severe acute respiratory syndrome coronavirus 2	0.8399	weak	likely
ORF3b Severe acute respiratory syndrome-related coronavirus	MAVS Bos taurus	0.8387	weak	likely
nsp15 Severe acute respiratory syndrome-related coronavirus	ACE2 Felis catus	0.8378	weak	likely
nsp15 Severe acute respiratory syndrome-related coronavirus	NF-kB Camelus dromedarius	0.8365	weak	likely
IRF3 Macaca mulatta	ORF4a Middle East respiratory syndrome-related coronavirus	0.8353	weak	likely
IRF3 Canis lupus familiaris	PLpro Severe acute respiratory syndrome-related coronavirus	0.8339	weak	likely
nsp15 Severe acute respiratory syndrome-related coronavirus	PRKRA Mus musculus	0.8333	weak	likely
nsp15 Severe acute respiratory syndrome coronavirus 2	DPP4 Rattus norvegicus	0.8329	weak	likely
nsp15 Severe acute respiratory syndrome coronavirus 2	NF-kB Rhinolophus ferrumequinum	0.8326	weak	likely
N protein Severe acute respiratory syndrome-related coronavirus	STAT2 Ovis aries	0.8321	weak	likely
ACE2 Homo sapiens	ORF3b Severe acute respiratory syndrome-related coronavirus	0.8315	weak	likely
IRF3 Mesocricetus auratus	ORF4a Middle East respiratory syndrome-related coronavirus	0.8312	weak	likely
nsp15 Severe acute respiratory syndrome coronavirus 2	IRF7 Rattus norvegicus	0.8302	weak	likely
nsp15 Severe acute respiratory syndrome coronavirus 2	STAT2 Felis catus	0.8294	weak	likely
nsp15 Severe acute respiratory syndrome-related coronavirus	DPP4 Rattus norvegicus	0.8291	weak	likely
nsp15 Severe acute respiratory syndrome-related coronavirus	TBK1 Mus musculus	0.8253	weak	likely
IRF9 Rattus norvegicus	PLpro Severe acute respiratory syndrome-related coronavirus	0.8252	weak	likely
RIG-I Homo sapiens	ORF4a Middle East respiratory syndrome-related coronavirus	0.8238	weak	likely
ORF3b Severe acute respiratory syndrome-related coronavirus	TBK1 Rhinolophus ferrumequinum	0.8201	weak	likely
nsp15 Severe acute respiratory syndrome-related coronavirus	PRKRA Homo sapiens	0.8189	weak	likely
IRF9 Mus musculus	PLpro Middle East respiratory syndrome-related coronavirus	0.8188	weak	likely
nsp15 Severe acute respiratory syndrome-related coronavirus	MDA5 Felis catus	0.8187	weak	likely
nsp15 Severe acute respiratory syndrome-related coronavirus	ACE2 Homo sapiens	0.8181	weak	likely
nsp15 Severe acute respiratory syndrome-related coronavirus	NF-kB Mesocricetus auratus	0.8175	weak	likely
NF-kB Mesocricetus auratus	ORF6 Severe acute respiratory syndrome-related coronavirus	0.8171	weak	likely
ACE2 Homo sapiens	ORF6 Severe acute respiratory syndrome-related coronavirus	0.8166	weak	likely
nsp15 Severe acute respiratory syndrome-related coronavirus	MDA5 Mus musculus	0.8166	weak	likely
nsp15 Severe acute respiratory syndrome coronavirus 2	NF-kB Camelus dromedarius	0.8153	weak	likely
nsp15 Severe acute respiratory syndrome-related coronavirus	TBK1 Felis catus	0.813	weak	likely
PRKRA Homo sapiens	PLpro Middle East respiratory syndrome-related coronavirus	0.8121	weak	likely
nsp15 Severe acute respiratory syndrome coronavirus 2	IRF9 Rattus norvegicus	0.8117	weak	likely
nsp15 Severe acute respiratory syndrome-related coronavirus	NF-kB Rhinolophus ferrumequinum	0.811	weak	likely
ORF3b Severe acute respiratory syndrome-related coronavirus	MAVS Camelus dromedarius	0.8073	weak	likely
DPP4 Camelus dromedarius	PLpro Middle East respiratory syndrome-related coronavirus	0.8072	weak	likely
IRF9 Rattus norvegicus	ORF6 Severe acute respiratory syndrome coronavirus 2	0.8059	weak	likely
STAT2 Felis catus	PLpro Severe acute respiratory syndrome-related coronavirus	0.8038	weak	likely
IRF7 Camelus dromedarius	PLpro Middle East respiratory syndrome-related coronavirus	0.8036	weak	likely
NF-kB Mesocricetus auratus	PLpro Middle East respiratory syndrome-related coronavirus	0.8026	weak	likely
nsp15 Severe acute respiratory syndrome coronavirus 2	STAT1 Felis catus	0.8023	weak	likely
STAT2 Mus musculus	M protein Severe acute respiratory syndrome-related coronavirus	0.801	weak	likely
IRF9 Mus musculus	PLpro Severe acute respiratory syndrome-related coronavirus	0.7989	weak	likely
PRKRA Rattus norvegicus	ORF3b Severe acute respiratory syndrome-related coronavirus	0.7984	weak	likely
STAT2 Rhinolophus ferrumequinum	PLpro Middle East respiratory syndrome-related coronavirus	0.7981	weak	likely
IRF3 Canis lupus familiaris	N protein Severe acute respiratory syndrome-related coronavirus	0.7977	weak	likely
IRF7 Mus musculus	PLpro Middle East respiratory syndrome-related coronavirus	0.7975	weak	likely
RIG-I Mesocricetus auratus	M protein Middle East respiratory syndrome-related coronavirus	0.7938	weak	likely
STAT2 Felis catus	M protein Middle East respiratory syndrome-related coronavirus	0.7926	weak	likely
nsp15 Severe acute respiratory syndrome coronavirus 2	IRF7 Homo sapiens	0.7918	weak	likely
RIG-I Rattus norvegicus	M protein Middle East respiratory syndrome-related coronavirus	0.7906	weak	likely
PLpro Middle East respiratory syndrome-related coronavirus	MAVS Camelus dromedarius	0.7896	weak	likely
STAT2 Felis catus	PLpro Middle East respiratory syndrome-related coronavirus	0.789	weak	likely
ACE2 Rattus norvegicus	ORF6 Severe acute respiratory syndrome coronavirus 2	0.788	weak	likely
ORF4b Middle East respiratory syndrome-related coronavirus	NF-kB Macaca mulatta	0.7859	weak	likely
ORF3b Severe acute respiratory syndrome-related coronavirus	TBK1 Felis catus	0.7848	weak	likely
ORF3b Severe acute respiratory syndrome-related coronavirus	STAT2 Canis lupus familiaris	0.7836	weak	likely
MDA5 Camelus dromedarius	M protein Middle East respiratory syndrome-related coronavirus	0.7829	weak	likely
IRF3 Camelus dromedarius	N protein Severe acute respiratory syndrome-related coronavirus	0.7818	weak	likely
STAT2 Macaca mulatta	PLpro Severe acute respiratory syndrome-related coronavirus	0.7804	weak	likely
DPP4 Rattus norvegicus	ORF6 Severe acute respiratory syndrome-related coronavirus	0.7799	weak	likely
RIG-I Mus musculus	M protein Severe acute respiratory syndrome-related coronavirus	0.7786	weak	likely
PLpro Severe acute respiratory syndrome-related coronavirus	MAVS Mesocricetus auratus	0.7777	weak	likely
IRF9 Mus musculus	nsp1 Severe acute respiratory syndrome-related coronavirus	0.7773	weak	likely
ORF4a Middle East respiratory syndrome-related coronavirus	NF-kB Macaca mulatta	0.7758	weak	likely
ORF4a Middle East respiratory syndrome-related coronavirus	STAT2 Ovis aries	0.7756	weak	likely
nsp15 Human coronavirus HKU1	IRF3 Rhinolophus ferrumequinum	0.7755	weak	likely
nsp15 Severe acute respiratory syndrome coronavirus 2	TBK1 Felis catus	0.775	weak	likely
ORF6 Severe acute respiratory syndrome coronavirus 2	STAT2 Mus musculus	0.775	weak	likely
RIG-I Homo sapiens	nsp1 Severe acute respiratory syndrome-related coronavirus	0.774	weak	likely
RIG-I Homo sapiens	M protein Middle East respiratory syndrome-related coronavirus	0.7735	weak	likely
IRF3 Macaca mulatta	M protein Middle East respiratory syndrome-related coronavirus	0.7721	weak	likely
PRKRA Mus musculus	M protein Middle East respiratory syndrome-related coronavirus	0.7712	weak	likely
PLpro Middle East respiratory syndrome-related coronavirus	MAVS Felis catus	0.7711	weak	likely
ACE2 Camelus dromedarius	ORF4a Middle East respiratory syndrome-related coronavirus	0.7697	weak	likely
RIG-I Mesocricetus auratus	ORF4b Middle East respiratory syndrome-related coronavirus	0.7688	weak	likely
IRF7 Homo sapiens	ORF6 Severe acute respiratory syndrome coronavirus 2	0.7688	weak	likely
DPP4 Rattus norvegicus	ORF6 Severe acute respiratory syndrome coronavirus 2	0.7684	weak	likely
RIG-I Mus musculus	M protein Middle East respiratory syndrome-related coronavirus	0.7682	weak	likely
M protein Severe acute respiratory syndrome-related coronavirus	TBK1 Mus musculus	0.7675	weak	likely
STAT1 Mesocricetus auratus	PLpro Severe acute respiratory syndrome-related coronavirus	0.7658	weak	likely
STAT1 Mesocricetus auratus	N protein Severe acute respiratory syndrome-related coronavirus	0.7655	weak	likely
RIG-I Pan troglodytes	ORF3b Severe acute respiratory syndrome-related coronavirus	0.7644	weak	likely
ORF4b Middle East respiratory syndrome-related coronavirus	IRF3 Mesocricetus auratus	0.7639	weak	likely
nsp15 Severe acute respiratory syndrome-related coronavirus	MDA5 Mesocricetus auratus	0.7623	weak	likely
ORF4a Middle East respiratory syndrome-related coronavirus	TBK1 Macaca mulatta	0.7601	weak	likely
NF-kB Ovis aries	ORF3b Severe acute respiratory syndrome-related coronavirus	0.7593	weak	likely
N protein Severe acute respiratory syndrome-related coronavirus	NF-kB Macaca mulatta	0.7578	weak	likely
M protein Severe acute respiratory syndrome-related coronavirus	TBK1 Rhinolophus ferrumequinum	0.7573	weak	likely
PRKRA Rattus norvegicus	ORF6 Severe acute respiratory syndrome-related coronavirus	0.7566	weak	likely
N protein Severe acute respiratory syndrome-related coronavirus	NF-kB Mesocricetus auratus	0.7552	weak	likely
nsp15 Severe acute respiratory syndrome-related coronavirus	ACE2 Rhinolophus ferrumequinum	0.7545	weak	likely
PLpro Middle East respiratory syndrome-related coronavirus	MAVS Homo sapiens	0.7543	weak	likely
ORF6 Severe acute respiratory syndrome-related coronavirus	MAVS Felis catus	0.7536	weak	likely
PRKRA Mus musculus	ORF6 Severe acute respiratory syndrome-related coronavirus	0.7533	weak	likely
STAT2 Ovis aries	PLpro Middle East respiratory syndrome-related coronavirus	0.7533	weak	likely
nsp1 Severe acute respiratory syndrome-related coronavirus	IRF3 Canis lupus familiaris	0.7529	weak	likely
IRF9 Sus scrofa domesticus	ORF4a Middle East respiratory syndrome-related coronavirus	0.7525	weak	likely
STAT2 Ovis aries	M protein Middle East respiratory syndrome-related coronavirus	0.7525	weak	likely
nsp1 Severe acute respiratory syndrome-related coronavirus	MAVS Felis catus	0.7495	weak	likely
PRKRA Camelus dromedarius	M protein Middle East respiratory syndrome-related coronavirus	0.7489	weak	likely
STAT1 Ovis aries	N protein Severe acute respiratory syndrome-related coronavirus	0.7481	weak	likely
ORF6 Severe acute respiratory syndrome coronavirus 2	TBK1 Felis catus	0.7477	weak	likely
ORF4b Middle East respiratory syndrome-related coronavirus	DPP4 Rattus norvegicus	0.7476	weak	likely
IRF9 Mus musculus	M protein Severe acute respiratory syndrome-related coronavirus	0.7467	weak	likely
Spike Human coronavirus OC43	ACE2 Rhinolophus ferrumequinum	0.7428	weak	likely
nsp15 Severe acute respiratory syndrome coronavirus 2	MDA5 Felis catus	0.7415	weak	likely
nsp15 Severe acute respiratory syndrome-related coronavirus	STAT2 Camelus dromedarius	0.7401	weak	likely
ORF6 Severe acute respiratory syndrome coronavirus 2	MAVS Canis lupus familiaris	0.7393	weak	likely
DPP4 Homo sapiens	ORF6 Severe acute respiratory syndrome-related coronavirus	0.7391	weak	likely
IRF9 Felis catus	N protein Severe acute respiratory syndrome-related coronavirus	0.7364	weak	likely
ACE2 Rhinolophus ferrumequinum	ORF6 Severe acute respiratory syndrome coronavirus 2	0.7362	weak	likely
STAT2 Rattus norvegicus	PLpro Middle East respiratory syndrome-related coronavirus	0.7354	weak	likely
IRF9 Sus scrofa domesticus	ORF3b Severe acute respiratory syndrome-related coronavirus	0.7337	weak	likely
nsp15 Severe acute respiratory syndrome coronavirus 2	STAT2 Mus musculus	0.7333	weak	likely
ACE2 Rattus norvegicus	ORF3b Severe acute respiratory syndrome-related coronavirus	0.7328	weak	likely
IRF9 Rhinolophus ferrumequinum	nsp1 Severe acute respiratory syndrome-related coronavirus	0.7328	weak	likely
nsp15 Severe acute respiratory syndrome-related coronavirus	ACE2 Rattus norvegicus	0.7324	weak	likely
STAT1 Macaca mulatta	ORF3b Severe acute respiratory syndrome-related coronavirus	0.7307	weak	likely
STAT2 Camelus dromedarius	PLpro Severe acute respiratory syndrome-related coronavirus	0.7289	weak	likely
STAT2 Mus musculus	PLpro Middle East respiratory syndrome-related coronavirus	0.7283	weak	likely
RIG-I Pan troglodytes	N protein Severe acute respiratory syndrome-related coronavirus	0.7273	weak	likely
MDA5 Felis catus	PLpro Severe acute respiratory syndrome-related coronavirus	0.7268	weak	likely
ORF6 Severe acute respiratory syndrome coronavirus 2	MAVS Macaca mulatta	0.7262	weak	likely
STAT1 Rhinolophus ferrumequinum	PLpro Severe acute respiratory syndrome-related coronavirus	0.7256	weak	likely
nsp15 Severe acute respiratory syndrome coronavirus 2	STAT1 Rattus norvegicus	0.7251	weak	likely
ACE2 Homo sapiens	M protein Middle East respiratory syndrome-related coronavirus	0.7251	weak	likely
IRF7 Rattus norvegicus	PLpro Middle East respiratory syndrome-related coronavirus	0.7246	weak	likely
nsp15 Severe acute respiratory syndrome-related coronavirus	DPP4 Homo sapiens	0.7236	weak	likely
STAT1 Rattus norvegicus	ORF6 Severe acute respiratory syndrome coronavirus 2	0.7228	weak	likely
M protein Severe acute respiratory syndrome-related coronavirus	MAVS Homo sapiens	0.7221	weak	likely
IRF9 Rattus norvegicus	M protein Severe acute respiratory syndrome-related coronavirus	0.7193	weak	likely
M protein Middle East respiratory syndrome-related coronavirus	MAVS Felis catus	0.7188	weak	likely
PRKRA Mus musculus	ORF3b Severe acute respiratory syndrome-related coronavirus	0.7138	weak	likely
nsp15 Severe acute respiratory syndrome-related coronavirus	RIG-I Canis lupus familiaris	0.7138	weak	likely
MDA5 Mus musculus	M protein Middle East respiratory syndrome-related coronavirus	0.7137	weak	likely
RIG-I Canis lupus familiaris	nsp1 Severe acute respiratory syndrome-related coronavirus	0.7121	weak	likely
NF-kB Camelus dromedarius	ORF6 Severe acute respiratory syndrome-related coronavirus	0.7097	weak	likely
ORF6 Severe acute respiratory syndrome-related coronavirus	STAT2 Macaca mulatta	0.7094	weak	likely
N protein Severe acute respiratory syndrome-related coronavirus	MAVS Mesocricetus auratus	0.7089	weak	likely
IRF3 Bos taurus	ORF3b Severe acute respiratory syndrome-related coronavirus	0.7071	weak	likely
STAT1 Ovis aries	PLpro Middle East respiratory syndrome-related coronavirus	0.7071	weak	likely
MDA5 Mus musculus	ORF6 Severe acute respiratory syndrome coronavirus 2	0.7063	weak	likely
IRF7 Homo sapiens	PLpro Severe acute respiratory syndrome-related coronavirus	0.7058	weak	likely
STAT1 Felis catus	M protein Severe acute respiratory syndrome-related coronavirus	0.7043	weak	likely
IRF3 Bos taurus	N protein Severe acute respiratory syndrome-related coronavirus	0.7041	weak	likely
nsp15 Severe acute respiratory syndrome coronavirus 2	NF-kB Mesocricetus auratus	0.7034	weak	likely
Spike Severe acute respiratory syndrome-related coronavirus	ACE2 Sus scrofa domesticus	0.7025	weak	likely
ORF6 Severe acute respiratory syndrome coronavirus 2	STAT2 Mesocricetus auratus	0.7025	weak	likely
ORF6 Severe acute respiratory syndrome-related coronavirus	MAVS Camelus dromedarius	0.7023	weak	likely
N protein Severe acute respiratory syndrome-related coronavirus	DPP4 Mus musculus	0.7019	weak	likely
RIG-I Pan troglodytes	ORF6 Severe acute respiratory syndrome-related coronavirus	0.7019	weak	likely
PRKRA Camelus dromedarius	PLpro Middle East respiratory syndrome-related coronavirus	0.7017	weak	likely
ORF4a Middle East respiratory syndrome-related coronavirus	MAVS Felis catus	0.7011	weak	likely
ORF4b Middle East respiratory syndrome-related coronavirus	TBK1 Macaca mulatta	0.7004	weak	likely
IRF9 Rhinolophus ferrumequinum	ORF4a Middle East respiratory syndrome-related coronavirus	0.7003	weak	likely
RIG-I Rattus norvegicus	PLpro Middle East respiratory syndrome-related coronavirus	0.7002	weak	likely
nsp15 Severe acute respiratory syndrome coronavirus 2	NF-kB Mus musculus	0.6997	weak	likely
DPP4 Homo sapiens	M protein Middle East respiratory syndrome-related coronavirus	0.6974	weak	likely
nsp15 Severe acute respiratory syndrome-related coronavirus	TBK1 Camelus dromedarius	0.695	weak	likely
STAT1 Ovis aries	ORF4a Middle East respiratory syndrome-related coronavirus	0.6949	weak	likely
MDA5 Camelus dromedarius	ORF3b Severe acute respiratory syndrome-related coronavirus	0.693	weak	likely
IRF9 Mus musculus	nsp1 Middle East respiratory syndrome-related coronavirus	0.69	weak	likely
MDA5 Mesocricetus auratus	PLpro Severe acute respiratory syndrome-related coronavirus	0.6895	weak	likely
ACE2 Rattus norvegicus	ORF6 Severe acute respiratory syndrome-related coronavirus	0.687	weak	likely
RIG-I Canis lupus familiaris	PLpro Severe acute respiratory syndrome-related coronavirus	0.6855	weak	likely
Spike Human coronavirus NL63	ACE2 Macaca mulatta	0.6854	weak	likely
IRF7 Camelus dromedarius	ORF3b Severe acute respiratory syndrome-related coronavirus	0.6843	weak	likely
STAT1 Mus musculus	ORF6 Severe acute respiratory syndrome coronavirus 2	0.6839	weak	likely
M protein Middle East respiratory syndrome-related coronavirus	TBK1 Felis catus	0.6799	weak	likely
ACE2 Mesocricetus auratus	ORF3b Severe acute respiratory syndrome-related coronavirus	0.679	weak	likely
IRF3 Rattus norvegicus	N protein Middle East respiratory syndrome-related coronavirus	0.6787	weak	likely
NF-kB Camelus dromedarius	ORF6 Severe acute respiratory syndrome coronavirus 2	0.6773	weak	likely
ORF4b Middle East respiratory syndrome-related coronavirus	IRF3 Ovis aries	0.6761	weak	likely
N protein Severe acute respiratory syndrome-related coronavirus	PRKRA Homo sapiens	0.6746	weak	likely
IRF3 Felis catus	PLpro Severe acute respiratory syndrome coronavirus 2	0.6739	weak	likely
Spike Human coronavirus HKU1	ACE2 Rhinolophus ferrumequinum	0.673	weak	likely
STAT2 Camelus dromedarius	M protein Severe acute respiratory syndrome-related coronavirus	0.6729	weak	likely
N protein Severe acute respiratory syndrome-related coronavirus	TBK1 Mesocricetus auratus	0.6721	weak	likely
nsp1 Severe acute respiratory syndrome-related coronavirus	STAT2 Macaca mulatta	0.6719	weak	likely
STAT2 Ovis aries	PLpro Severe acute respiratory syndrome-related coronavirus	0.6717	weak	likely
IRF3 Gallus gallus	ORF3b Severe acute respiratory syndrome-related coronavirus	0.6709	weak	likely
ORF4b Middle East respiratory syndrome-related coronavirus	MAVS Felis catus	0.6698	weak	likely
N protein Severe acute respiratory syndrome-related coronavirus	NF-kB Mus musculus	0.6696	weak	likely
IRF7 Felis catus	ORF3b Severe acute respiratory syndrome-related coronavirus	0.6676	weak	likely
NF-kB Rattus norvegicus	M protein Severe acute respiratory syndrome coronavirus 2	0.6671	weak	likely
RIG-I Homo sapiens	ORF4a Human coronavirus 229E	0.6665	weak	likely
ORF3b Severe acute respiratory syndrome-related coronavirus	DPP4 Mus musculus	0.6638	weak	likely
ACE2 Mus musculus	M protein Severe acute respiratory syndrome-related coronavirus	0.6636	weak	likely
Spike Severe acute respiratory syndrome-related coronavirus	ACE2 Ictidomys tridecemlineatus	0.6634	weak	likely
STAT1 Rattus norvegicus	M protein Severe acute respiratory syndrome-related coronavirus	0.6634	weak	likely
ORF4b Middle East respiratory syndrome-related coronavirus	DPP4 Camelus dromedarius	0.6629	weak	likely
NF-kB Mesocricetus auratus	PLpro Severe acute respiratory syndrome-related coronavirus	0.6624	weak	likely
ORF4a Middle East respiratory syndrome-related coronavirus	MAVS Camelus dromedarius	0.6619	weak	likely
nsp1 Severe acute respiratory syndrome-related coronavirus	NF-kB Rhinolophus ferrumequinum	0.6613	weak	likely
ORF6 Severe acute respiratory syndrome coronavirus 2	STAT2 Camelus dromedarius	0.6612	weak	likely
ACE2 Rhinolophus ferrumequinum	PLpro Severe acute respiratory syndrome-related coronavirus	0.6603	weak	likely
nsp15 Severe acute respiratory syndrome coronavirus 2	PRKRA Rattus norvegicus	0.6592	weak	likely
MDA5 Mus musculus	M protein Severe acute respiratory syndrome-related coronavirus	0.6576	weak	likely
MDA5 Mesocricetus auratus	ORF6 Severe acute respiratory syndrome coronavirus 2	0.6573	weak	likely
PLpro Middle East respiratory syndrome-related coronavirus	MAVS Mus musculus	0.6566	weak	likely
nsp15 Severe acute respiratory syndrome-related coronavirus	TBK1 Macaca mulatta	0.6563	weak	likely
ORF4a Human coronavirus 229E	STAT2 Homo sapiens	0.6557	weak	likely
ACE2 Sus scrofa domesticus	ORF6 Severe acute respiratory syndrome coronavirus 2	0.6555	weak	likely
M protein Middle East respiratory syndrome-related coronavirus	MAVS Rhinolophus ferrumequinum	0.6551	weak	likely
IRF3 Oryctolagus cuniculus	M protein Middle East respiratory syndrome-related coronavirus	0.6549	weak	likely
nsp15 Severe acute respiratory syndrome-related coronavirus	IRF7 Mus musculus	0.6541	weak	likely
nsp15 Severe acute respiratory syndrome coronavirus 2	DPP4 Mus musculus	0.654	weak	likely
STAT1 Mus musculus	N protein Severe acute respiratory syndrome-related coronavirus	0.6538	weak	likely
nsp1 Severe acute respiratory syndrome-related coronavirus	STAT2 Mesocricetus auratus	0.6533	weak	likely
nsp15 Severe acute respiratory syndrome-related coronavirus	MDA5 Macaca mulatta	0.653	weak	likely
N protein Severe acute respiratory syndrome-related coronavirus	MAVS Camelus dromedarius	0.6525	weak	likely
MDA5 Mesocricetus auratus	ORF6 Severe acute respiratory syndrome-related coronavirus	0.652	weak	likely
nsp15 Severe acute respiratory syndrome-related coronavirus	RIG-I Macaca mulatta	0.6519	weak	likely
IRF3 Ovis aries	M protein Severe acute respiratory syndrome-related coronavirus	0.6512	weak	likely
ACE2 Camelus dromedarius	ORF3b Severe acute respiratory syndrome-related coronavirus	0.6507	weak	likely
ORF4a Middle East respiratory syndrome-related coronavirus	STAT2 Rhinolophus ferrumequinum	0.6491	weak	likely
ACE2 Rhinolophus ferrumequinum	ORF6 Severe acute respiratory syndrome-related coronavirus	0.6489	weak	likely
RIG-I Mus musculus	PLpro Middle East respiratory syndrome-related coronavirus	0.6481	weak	likely
ORF4b Middle East respiratory syndrome-related coronavirus	MDA5 Felis catus	0.6474	weak	likely
nsp1 Middle East respiratory syndrome-related coronavirus	NF-kB Mus musculus	0.6473	weak	likely
nsp15 Severe acute respiratory syndrome coronavirus 2	IRF3 Camelus dromedarius	0.6471	weak	likely
ORF4b Middle East respiratory syndrome-related coronavirus	STAT2 Rhinolophus ferrumequinum	0.6471	weak	likely
N protein Severe acute respiratory syndrome-related coronavirus	TBK1 Camelus dromedarius	0.6452	weak	likely
RIG-I Macaca mulatta	M protein Severe acute respiratory syndrome-related coronavirus	0.6443	weak	likely
ACE2 Camelus dromedarius	ORF6 Severe acute respiratory syndrome-related coronavirus	0.6434	weak	likely
N protein Severe acute respiratory syndrome-related coronavirus	TBK1 Rhinolophus ferrumequinum	0.6428	weak	likely
ORF3b Severe acute respiratory syndrome-related coronavirus	MAVS Mesocricetus auratus	0.6427	weak	likely
Spike Human coronavirus HKU1	ACE2 Homo sapiens	0.6418	weak	likely
IRF3 Ovis aries	ORF4a Middle East respiratory syndrome-related coronavirus	0.6416	weak	likely
STAT1 Mus musculus	nsp1 Middle East respiratory syndrome-related coronavirus	0.6411	weak	likely
nsp15 Severe acute respiratory syndrome-related coronavirus	STAT1 Mesocricetus auratus	0.6402	weak	likely
nsp15 Severe acute respiratory syndrome-related coronavirus	ACE2 Sus scrofa domesticus	0.6389	weak	likely
nsp15 Severe acute respiratory syndrome-related coronavirus	STAT1 Camelus dromedarius	0.6385	weak	likely
STAT2 Rhinolophus ferrumequinum	PLpro Severe acute respiratory syndrome-related coronavirus	0.6384	weak	likely
nsp1 Severe acute respiratory syndrome-related coronavirus	MDA5 Felis catus	0.638	weak	likely
Spike Human coronavirus 229E	ACE2 Rattus norvegicus	0.6377	weak	likely
MDA5 Camelus dromedarius	ORF6 Severe acute respiratory syndrome coronavirus 2	0.6367	weak	likely
ORF4a Middle East respiratory syndrome-related coronavirus	TBK1 Rhinolophus ferrumequinum	0.6361	weak	likely
DPP4 Homo sapiens	PLpro Severe acute respiratory syndrome-related coronavirus	0.6355	weak	likely
IRF9 Mus musculus	ORF6 Severe acute respiratory syndrome coronavirus 2	0.6354	weak	likely
nsp15 Severe acute respiratory syndrome-related coronavirus	PRKRA Camelus dromedarius	0.6349	weak	likely
IRF9 Camelus dromedarius	PLpro Middle East respiratory syndrome-related coronavirus	0.6348	weak	likely
IRF3 Ovis aries	PLpro Severe acute respiratory syndrome-related coronavirus	0.6345	weak	likely
PLpro Severe acute respiratory syndrome-related coronavirus	MAVS Mus musculus	0.634	weak	likely
RIG-I Homo sapiens	ORF4b Human coronavirus 229E	0.6339	weak	likely
RIG-I Macaca mulatta	PLpro Severe acute respiratory syndrome-related coronavirus	0.6339	weak	likely
MDA5 Mus musculus	PLpro Middle East respiratory syndrome-related coronavirus	0.6336	weak	likely
IRF9 Canis lupus familiaris	ORF3b Severe acute respiratory syndrome-related coronavirus	0.6334	weak	likely
nsp1 Severe acute respiratory syndrome-related coronavirus	MDA5 Mus musculus	0.6331	weak	likely
IRF3 Camelus dromedarius	PLpro Severe acute respiratory syndrome-related coronavirus	0.6331	weak	likely
M protein Severe acute respiratory syndrome-related coronavirus	MAVS Rattus norvegicus	0.6324	weak	likely
ACE2 Homo sapiens	M protein Severe acute respiratory syndrome-related coronavirus	0.6319	weak	likely
IRF9 Sus scrofa domesticus	ORF4b Middle East respiratory syndrome-related coronavirus	0.6314	weak	likely
nsp15 Severe acute respiratory syndrome-related coronavirus	IRF7 Rhinolophus ferrumequinum	0.6303	weak	likely
Spike Severe acute respiratory syndrome coronavirus 2	ACE2 Ovis aries	0.6299	weak	likely
IRF9 Rattus norvegicus	PLpro Middle East respiratory syndrome-related coronavirus	0.6294	weak	likely
Spike Human coronavirus 229E	ACE2 Mesocricetus auratus	0.6287	weak	likely
ORF6 Severe acute respiratory syndrome-related coronavirus	TBK1 Felis catus	0.6283	weak	likely
nsp15 Severe acute respiratory syndrome coronavirus 2	MDA5 Mus musculus	0.6276	weak	likely
STAT2 Camelus dromedarius	PLpro Middle East respiratory syndrome-related coronavirus	0.6275	weak	likely
IRF3 Equus caballus	N protein Severe acute respiratory syndrome-related coronavirus	0.6274	weak	likely
N protein Severe acute respiratory syndrome-related coronavirus	TBK1 Felis catus	0.6274	weak	likely
STAT1 Felis catus	PLpro Middle East respiratory syndrome-related coronavirus	0.6265	weak	likely
IRF7 Homo sapiens	M protein Middle East respiratory syndrome-related coronavirus	0.6263	weak	likely
ORF6 Severe acute respiratory syndrome coronavirus 2	TBK1 Mus musculus	0.6262	weak	likely
ACE2 Felis catus	ORF6 Severe acute respiratory syndrome-related coronavirus	0.6261	weak	likely
IRF3 Bos taurus	M protein Middle East respiratory syndrome-related coronavirus	0.6238	weak	likely
STAT1 Camelus dromedarius	PLpro Severe acute respiratory syndrome-related coronavirus	0.6238	weak	likely
STAT2 Rhinolophus ferrumequinum	M protein Severe acute respiratory syndrome-related coronavirus	0.6237	weak	likely
ORF4b Middle East respiratory syndrome-related coronavirus	IRF3 Felis catus	0.6235	weak	likely
N protein Severe acute respiratory syndrome-related coronavirus	DPP4 Homo sapiens	0.623	weak	likely
STAT1 Rhinolophus ferrumequinum	PLpro Middle East respiratory syndrome-related coronavirus	0.6226	weak	likely
NF-kB Mus musculus	M protein Severe acute respiratory syndrome coronavirus 2	0.6225	weak	likely
nsp1 Middle East respiratory syndrome-related coronavirus	NF-kB Homo sapiens	0.6223	weak	likely
ORF6 Severe acute respiratory syndrome-related coronavirus	TBK1 Camelus dromedarius	0.6223	weak	likely
nsp1 Middle East respiratory syndrome-related coronavirus	TBK1 Rattus norvegicus	0.6219	weak	likely
STAT1 Canis lupus familiaris	ORF3b Severe acute respiratory syndrome-related coronavirus	0.6217	weak	likely
PLpro Middle East respiratory syndrome-related coronavirus	MAVS Rattus norvegicus	0.6216	weak	likely
ORF4a Middle East respiratory syndrome-related coronavirus	MDA5 Felis catus	0.6208	weak	likely
nsp15 Human coronavirus HKU1	IRF3 Felis catus	0.6193	weak	likely
IRF9 Rhinolophus ferrumequinum	M protein Middle East respiratory syndrome-related coronavirus	0.6189	weak	likely
PLpro Severe acute respiratory syndrome-related coronavirus	TBK1 Camelus dromedarius	0.6188	weak	likely
nsp15 Severe acute respiratory syndrome-related coronavirus	PRKRA Rattus norvegicus	0.6186	weak	likely
nsp1 Middle East respiratory syndrome-related coronavirus	TBK1 Mus musculus	0.6184	weak	likely
nsp1 Middle East respiratory syndrome-related coronavirus	NF-kB Camelus dromedarius	0.6164	weak	likely
RIG-I Macaca mulatta	nsp1 Severe acute respiratory syndrome-related coronavirus	0.6159	weak	likely
IRF7 Rattus norvegicus	PLpro Severe acute respiratory syndrome-related coronavirus	0.6155	weak	likely
ORF3b Severe acute respiratory syndrome-related coronavirus	STAT2 Pan troglodytes	0.6152	weak	likely
ORF3b Severe acute respiratory syndrome-related coronavirus	TBK1 Mesocricetus auratus	0.6147	weak	likely
ORF6 Severe acute respiratory syndrome coronavirus 2	MAVS Mesocricetus auratus	0.6142	weak	likely
nsp15 Severe acute respiratory syndrome coronavirus 2	DPP4 Rhinolophus ferrumequinum	0.6142	weak	likely
N protein Severe acute respiratory syndrome-related coronavirus	IRF7 Rhinolophus ferrumequinum	0.614	weak	likely
IRF3 Canis lupus familiaris	ORF4a Middle East respiratory syndrome-related coronavirus	0.613	weak	likely
IRF3 Ictidomys tridecemlineatus	ORF6 Severe acute respiratory syndrome-related coronavirus	0.6126	weak	likely
STAT1 Rhinolophus ferrumequinum	ORF4a Middle East respiratory syndrome-related coronavirus	0.6123	weak	likely
IRF3 Ictidomys tridecemlineatus	ORF3b Severe acute respiratory syndrome-related coronavirus	0.6122	weak	likely
ORF3b Severe acute respiratory syndrome-related coronavirus	TBK1 Camelus dromedarius	0.612	weak	likely
IRF7 Rhinolophus ferrumequinum	ORF3b Severe acute respiratory syndrome-related coronavirus	0.612	weak	likely
Spike Severe acute respiratory syndrome-related coronavirus	ACE2 Macaca mulatta	0.6115	weak	likely
nsp15 Severe acute respiratory syndrome coronavirus 2	DPP4 Homo sapiens	0.6113	weak	likely
IRF9 Mus musculus	N protein Severe acute respiratory syndrome-related coronavirus	0.611	weak	likely
nsp15 Severe acute respiratory syndrome coronavirus 2	MAVS Canis lupus familiaris	0.6084	weak	likely
IRF9 Sus scrofa domesticus	PLpro Middle East respiratory syndrome-related coronavirus	0.608	weak	likely
nsp15 Severe acute respiratory syndrome-related coronavirus	STAT2 Macaca mulatta	0.6075	weak	likely
MDA5 Canis lupus familiaris	ORF3b Severe acute respiratory syndrome-related coronavirus	0.6075	weak	likely
RIG-I Mesocricetus auratus	PLpro Middle East respiratory syndrome-related coronavirus	0.607	weak	likely
IRF9 Felis catus	ORF4a Middle East respiratory syndrome-related coronavirus	0.6068	weak	likely
ACE2 Mesocricetus auratus	ORF6 Severe acute respiratory syndrome coronavirus 2	0.6054	weak	likely
nsp1 Middle East respiratory syndrome-related coronavirus	IRF3 Rattus norvegicus	0.6052	weak	likely
nsp15 Severe acute respiratory syndrome-related coronavirus	MAVS Camelus dromedarius	0.6051	weak	likely
ACE2 Mus musculus	M protein Middle East respiratory syndrome-related coronavirus	0.6036	weak	likely
M protein Severe acute respiratory syndrome-related coronavirus	TBK1 Felis catus	0.6023	weak	likely
IRF3 Oryctolagus cuniculus	PLpro Middle East respiratory syndrome-related coronavirus	0.6022	weak	likely
nsp15 Severe acute respiratory syndrome coronavirus 2	MDA5 Camelus dromedarius	0.6019	weak	likely
IRF3 Ictidomys tridecemlineatus	M protein Middle East respiratory syndrome-related coronavirus	0.6017	weak	likely
STAT1 Homo sapiens	nsp1 Middle East respiratory syndrome-related coronavirus	0.6007	weak	likely
nsp15 Severe acute respiratory syndrome coronavirus 2	ACE2 Canis lupus familiaris	0.6005	weak	likely
nsp15 Human coronavirus HKU1	IRF3 Mus musculus	0.5991	weak	likely
M protein Middle East respiratory syndrome-related coronavirus	TBK1 Macaca mulatta	0.598	weak	likely
nsp15 Severe acute respiratory syndrome-related coronavirus	IRF7 Felis catus	0.5974	weak	likely
nsp1 Severe acute respiratory syndrome-related coronavirus	ACE2 Mus musculus	0.597	weak	likely
MDA5 Felis catus	PLpro Middle East respiratory syndrome-related coronavirus	0.5969	weak	likely
nsp15 Severe acute respiratory syndrome-related coronavirus	MDA5 Ovis aries	0.5966	weak	likely
nsp1 Middle East respiratory syndrome-related coronavirus	IRF3 Camelus dromedarius	0.5962	weak	likely
IRF9 Mesocricetus auratus	ORF3b Severe acute respiratory syndrome-related coronavirus	0.5961	weak	likely
nsp1 Severe acute respiratory syndrome-related coronavirus	ACE2 Homo sapiens	0.596	weak	likely
IRF3 Oryctolagus cuniculus	N protein Severe acute respiratory syndrome-related coronavirus	0.5959	weak	likely
RIG-I Homo sapiens	PLpro Severe acute respiratory syndrome-related coronavirus	0.5956	weak	likely
MDA5 Mus musculus	PLpro Severe acute respiratory syndrome-related coronavirus	0.5955	weak	likely
IRF9 Rhinolophus ferrumequinum	PLpro Middle East respiratory syndrome-related coronavirus	0.5955	weak	likely
IRF3 Felis catus	M protein Middle East respiratory syndrome-related coronavirus	0.5954	weak	likely
nsp1 Severe acute respiratory syndrome-related coronavirus	STAT2 Camelus dromedarius	0.5944	weak	likely
Spike Human coronavirus 229E	ACE2 Macaca mulatta	0.5944	weak	likely
IRF9 Camelus dromedarius	ORF3b Severe acute respiratory syndrome-related coronavirus	0.5935	weak	likely
N protein Severe acute respiratory syndrome-related coronavirus	STAT2 Macaca mulatta	0.5931	weak	likely
ACE2 Camelus dromedarius	M protein Middle East respiratory syndrome-related coronavirus	0.5926	weak	likely
PRKRA Homo sapiens	ORF6 Severe acute respiratory syndrome coronavirus 2	0.5913	weak	likely
nsp15 Severe acute respiratory syndrome-related coronavirus	IRF3 Equus caballus	0.5912	weak	likely
nsp15 Severe acute respiratory syndrome coronavirus 2	STAT1 Mesocricetus auratus	0.5902	weak	likely
Spike Human coronavirus 229E	ACE2 Felis catus	0.5897	weak	likely
STAT1 Camelus dromedarius	N protein Severe acute respiratory syndrome-related coronavirus	0.5893	weak	likely
IRF3 Ictidomys tridecemlineatus	PLpro Severe acute respiratory syndrome-related coronavirus	0.5875	weak	likely
Spike Human coronavirus 229E	ACE2 Mus musculus	0.5874	weak	likely
DPP4 Rattus norvegicus	PLpro Severe acute respiratory syndrome-related coronavirus	0.587	weak	likely
NF-kB Macaca mulatta	M protein Middle East respiratory syndrome-related coronavirus	0.5861	weak	likely
ORF4a Middle East respiratory syndrome-related coronavirus	DPP4 Camelus dromedarius	0.5857	weak	likely
RIG-I Macaca mulatta	ORF4b Middle East respiratory syndrome-related coronavirus	0.5856	weak	likely
PRKRA Rattus norvegicus	PLpro Middle East respiratory syndrome-related coronavirus	0.5853	weak	likely
IRF7 Rhinolophus ferrumequinum	ORF6 Severe acute respiratory syndrome coronavirus 2	0.5848	weak	likely
MDA5 Mesocricetus auratus	ORF3b Severe acute respiratory syndrome-related coronavirus	0.5848	weak	likely
Spike Severe acute respiratory syndrome-related coronavirus	ACE2 Canis lupus familiaris	0.5843	weak	likely
MDA5 Mesocricetus auratus	PLpro Middle East respiratory syndrome-related coronavirus	0.5843	weak	likely
nsp15 Severe acute respiratory syndrome-related coronavirus	IRF7 Rattus norvegicus	0.5839	weak	likely
nsp15 Severe acute respiratory syndrome coronavirus 2	STAT1 Camelus dromedarius	0.5823	weak	likely
IRF9 Felis catus	nsp1 Severe acute respiratory syndrome-related coronavirus	0.582	weak	likely
ORF6 Severe acute respiratory syndrome-related coronavirus	MAVS Mesocricetus auratus	0.5815	weak	likely
nsp1 Middle East respiratory syndrome-related coronavirus	STAT2 Homo sapiens	0.5812	weak	likely
RIG-I Canis lupus familiaris	ORF4a Middle East respiratory syndrome-related coronavirus	0.5812	weak	likely
nsp15 Severe acute respiratory syndrome coronavirus 2	PRKRA Mus musculus	0.5807	weak	likely
N protein Severe acute respiratory syndrome-related coronavirus	IRF7 Homo sapiens	0.58	weak	likely
NF-kB Rhinolophus ferrumequinum	M protein Middle East respiratory syndrome-related coronavirus	0.5799	weak	likely
nsp15 Severe acute respiratory syndrome coronavirus 2	TBK1 Mus musculus	0.5799	weak	likely
nsp1 Middle East respiratory syndrome-related coronavirus	IRF3 Homo sapiens	0.5788	weak	likely
ORF6 Severe acute respiratory syndrome-related coronavirus	TBK1 Macaca mulatta	0.5784	weak	likely
nsp15 Severe acute respiratory syndrome coronavirus 2	RIG-I Pan troglodytes	0.5782	weak	likely
ORF4b Middle East respiratory syndrome-related coronavirus	ACE2 Homo sapiens	0.5767	weak	likely
IRF3 Homo sapiens	N protein Middle East respiratory syndrome-related coronavirus	0.5764	weak	likely
nsp15 Severe acute respiratory syndrome coronavirus 2	IRF9 Mus musculus	0.5761	weak	likely
ORF3b Severe acute respiratory syndrome-related coronavirus	STAT2 Ovis aries	0.5759	weak	likely
nsp15 Severe acute respiratory syndrome-related coronavirus	MDA5 Camelus dromedarius	0.5757	weak	likely
nsp15 Severe acute respiratory syndrome-related coronavirus	DPP4 Felis catus	0.5755	weak	likely
IRF3 Ovis aries	M protein Middle East respiratory syndrome-related coronavirus	0.5755	weak	likely
ORF4a Middle East respiratory syndrome-related coronavirus	NF-kB Mesocricetus auratus	0.5752	weak	likely
ACE2 Camelus dromedarius	M protein Severe acute respiratory syndrome-related coronavirus	0.5748	weak	likely
ORF4b Middle East respiratory syndrome-related coronavirus	ACE2 Rattus norvegicus	0.5748	weak	likely
nsp15 Severe acute respiratory syndrome-related coronavirus	PRKRA Rhinolophus ferrumequinum	0.5747	weak	likely
DPP4 Homo sapiens	ORF6 Severe acute respiratory syndrome coronavirus 2	0.5732	weak	likely
NF-kB Camelus dromedarius	ORF3b Severe acute respiratory syndrome-related coronavirus	0.5732	weak	likely
DPP4 Mus musculus	M protein Middle East respiratory syndrome-related coronavirus	0.5729	weak	likely
ACE2 Homo sapiens	PLpro Severe acute respiratory syndrome-related coronavirus	0.5727	weak	likely
STAT1 Felis catus	M protein Middle East respiratory syndrome-related coronavirus	0.5722	weak	likely
N protein Severe acute respiratory syndrome-related coronavirus	PRKRA Rattus norvegicus	0.5718	weak	likely
IRF3 Ovis aries	PLpro Middle East respiratory syndrome-related coronavirus	0.5716	weak	likely
N protein Severe acute respiratory syndrome-related coronavirus	MDA5 Camelus dromedarius	0.5715	weak	likely
PRKRA Rhinolophus ferrumequinum	ORF6 Severe acute respiratory syndrome-related coronavirus	0.5715	weak	likely
STAT1 Ovis aries	ORF3b Severe acute respiratory syndrome-related coronavirus	0.5715	weak	likely
Spike Human coronavirus NL63	ACE2 Camelus dromedarius	0.5709	weak	likely
ACE2 Canis lupus familiaris	ORF6 Severe acute respiratory syndrome coronavirus 2	0.5707	weak	likely
Spike Human coronavirus NL63	ACE2 Mesocricetus auratus	0.5706	weak	likely
nsp1 Severe acute respiratory syndrome-related coronavirus	TBK1 Mus musculus	0.5698	weak	likely
nsp15 Severe acute respiratory syndrome coronavirus 2	ACE2 Mesocricetus auratus	0.569	weak	likely
IRF9 Rhinolophus ferrumequinum	M protein Severe acute respiratory syndrome-related coronavirus	0.5688	weak	likely
nsp1 Severe acute respiratory syndrome-related coronavirus	IRF3 Camelus dromedarius	0.5685	weak	likely
ORF4a Middle East respiratory syndrome-related coronavirus	TBK1 Mesocricetus auratus	0.5671	weak	likely
IRF9 Homo sapiens	PLpro Middle East respiratory syndrome-related coronavirus	0.567	weak	likely
STAT2 Rhinolophus ferrumequinum	M protein Middle East respiratory syndrome-related coronavirus	0.5661	weak	likely
nsp15 Human coronavirus HKU1	IRF3 Homo sapiens	0.5661	weak	likely
nsp15 Severe acute respiratory syndrome-related coronavirus	NF-kB Macaca mulatta	0.5656	weak	likely
RIG-I Pan troglodytes	ORF6 Severe acute respiratory syndrome coronavirus 2	0.5655	weak	likely
ORF6 Severe acute respiratory syndrome coronavirus 2	STAT2 Ovis aries	0.5651	weak	likely
ORF6 Severe acute respiratory syndrome coronavirus 2	MAVS Felis catus	0.565	weak	likely
nsp15 Severe acute respiratory syndrome coronavirus 2	STAT2 Camelus dromedarius	0.5649	weak	likely
N protein Severe acute respiratory syndrome-related coronavirus	IRF7 Rattus norvegicus	0.5644	weak	likely
IRF7 Rhinolophus ferrumequinum	PLpro Middle East respiratory syndrome-related coronavirus	0.5641	weak	likely
nsp15 Severe acute respiratory syndrome coronavirus 2	PRKRA Homo sapiens	0.564	weak	likely
STAT1 Felis catus	ORF4b Middle East respiratory syndrome-related coronavirus	0.5637	weak	likely
ORF4b Middle East respiratory syndrome-related coronavirus	PRKRA Rhinolophus ferrumequinum	0.5635	weak	likely
STAT1 Camelus dromedarius	ORF6 Severe acute respiratory syndrome coronavirus 2	0.5634	weak	likely
ORF6 Severe acute respiratory syndrome-related coronavirus	STAT2 Ovis aries	0.5633	weak	likely
STAT1 Camelus dromedarius	M protein Severe acute respiratory syndrome-related coronavirus	0.5629	weak	likely
N protein Severe acute respiratory syndrome-related coronavirus	STAT2 Camelus dromedarius	0.5622	weak	likely
Spike Severe acute respiratory syndrome-related coronavirus	ACE2 Mesocricetus auratus	0.5617	weak	likely
IRF9 Felis catus	ORF4b Middle East respiratory syndrome-related coronavirus	0.5617	weak	likely
NF-kB Mesocricetus auratus	M protein Severe acute respiratory syndrome-related coronavirus	0.5616	weak	likely
STAT1 Mus musculus	PLpro Severe acute respiratory syndrome-related coronavirus	0.5611	weak	likely
IRF7 Rhinolophus ferrumequinum	ORF6 Severe acute respiratory syndrome-related coronavirus	0.5611	weak	likely
IRF3 Camelus dromedarius	M protein Severe acute respiratory syndrome-related coronavirus	0.5607	weak	likely
ACE2 Rattus norvegicus	M protein Middle East respiratory syndrome-related coronavirus	0.56	weak	likely
IRF9 Camelus dromedarius	ORF6 Severe acute respiratory syndrome-related coronavirus	0.56	weak	likely
RIG-I Mesocricetus auratus	M protein Severe acute respiratory syndrome-related coronavirus	0.5598	weak	likely
IRF3 Gallus gallus	N protein Severe acute respiratory syndrome-related coronavirus	0.5592	weak	likely
N protein Severe acute respiratory syndrome-related coronavirus	MAVS Macaca mulatta	0.559	weak	likely
nsp15 Severe acute respiratory syndrome-related coronavirus	ACE2 Mus musculus	0.5589	weak	likely
PRKRA Rhinolophus ferrumequinum	M protein Middle East respiratory syndrome-related coronavirus	0.5584	weak	likely
N protein Severe acute respiratory syndrome-related coronavirus	STAT2 Mesocricetus auratus	0.5579	weak	likely
IRF7 Homo sapiens	PLpro Middle East respiratory syndrome-related coronavirus	0.5579	weak	likely
N protein Severe acute respiratory syndrome-related coronavirus	PRKRA Mus musculus	0.5578	weak	likely
NF-kB Macaca mulatta	ORF6 Severe acute respiratory syndrome-related coronavirus	0.5572	weak	likely
nsp1 Middle East respiratory syndrome-related coronavirus	MAVS Mus musculus	0.557	weak	likely
PRKRA Camelus dromedarius	ORF3b Severe acute respiratory syndrome-related coronavirus	0.5563	weak	likely
ORF3b Severe acute respiratory syndrome-related coronavirus	STAT2 Camelus dromedarius	0.556	weak	likely
ORF3b Severe acute respiratory syndrome-related coronavirus	DPP4 Felis catus	0.5558	weak	likely
IRF7 Homo sapiens	M protein Severe acute respiratory syndrome-related coronavirus	0.5554	weak	likely
ORF4b Middle East respiratory syndrome-related coronavirus	IRF7 Rhinolophus ferrumequinum	0.5549	weak	likely
ORF4a Middle East respiratory syndrome-related coronavirus	DPP4 Rattus norvegicus	0.5547	weak	likely
DPP4 Rhinolophus ferrumequinum	M protein Middle East respiratory syndrome-related coronavirus	0.5545	weak	likely
NF-kB Macaca mulatta	PLpro Severe acute respiratory syndrome-related coronavirus	0.5544	weak	likely
M protein Severe acute respiratory syndrome-related coronavirus	TBK1 Camelus dromedarius	0.5531	weak	likely
IRF3 Mesocricetus auratus	M protein Middle East respiratory syndrome-related coronavirus	0.5528	weak	likely
MDA5 Ovis aries	ORF3b Severe acute respiratory syndrome-related coronavirus	0.5527	weak	likely
STAT1 Rhinolophus ferrumequinum	M protein Severe acute respiratory syndrome-related coronavirus	0.5526	weak	likely
M protein Severe acute respiratory syndrome-related coronavirus	TBK1 Mesocricetus auratus	0.5504	weak	likely
MDA5 Felis catus	M protein Middle East respiratory syndrome-related coronavirus	0.5502	weak	likely
ORF4b Middle East respiratory syndrome-related coronavirus	STAT2 Macaca mulatta	0.5498	weak	likely
ORF6 Severe acute respiratory syndrome coronavirus 2	TBK1 Camelus dromedarius	0.5496	weak	likely
IRF9 Sus scrofa domesticus	N protein Severe acute respiratory syndrome-related coronavirus	0.549	weak	likely
ORF6 Severe acute respiratory syndrome coronavirus 2	STAT2 Macaca mulatta	0.5489	weak	likely
IRF9 Rhinolophus ferrumequinum	PLpro Severe acute respiratory syndrome-related coronavirus	0.5488	weak	likely
IRF3 Oryctolagus cuniculus	ORF3b Severe acute respiratory syndrome-related coronavirus	0.5484	weak	likely
nsp15 Severe acute respiratory syndrome coronavirus 2	STAT2 Macaca mulatta	0.5482	weak	likely
IRF7 Felis catus	ORF6 Severe acute respiratory syndrome-related coronavirus	0.5482	weak	likely
IRF3 Ictidomys tridecemlineatus	PLpro Middle East respiratory syndrome-related coronavirus	0.5474	weak	likely
RIG-I Macaca mulatta	ORF4a Middle East respiratory syndrome-related coronavirus	0.5469	weak	likely
nsp15 Severe acute respiratory syndrome coronavirus 2	TBK1 Macaca mulatta	0.5463	weak	likely
DPP4 Rattus norvegicus	M protein Middle East respiratory syndrome-related coronavirus	0.546	weak	likely
NF-kB Camelus dromedarius	PLpro Severe acute respiratory syndrome-related coronavirus	0.5454	weak	likely
STAT1 Mus musculus	M protein Severe acute respiratory syndrome-related coronavirus	0.5452	weak	likely
ORF4b Human coronavirus 229E	IRF3 Homo sapiens	0.545	weak	likely
PRKRA Mus musculus	PLpro Middle East respiratory syndrome-related coronavirus	0.545	weak	likely
PLpro Severe acute respiratory syndrome-related coronavirus	TBK1 Mesocricetus auratus	0.544	weak	likely
nsp15 Severe acute respiratory syndrome coronavirus 2	IRF7 Rhinolophus ferrumequinum	0.5437	weak	likely
RIG-I Macaca mulatta	M protein Middle East respiratory syndrome-related coronavirus	0.543	weak	likely
nsp15 Severe acute respiratory syndrome-related coronavirus	DPP4 Mus musculus	0.5428	weak	likely
nsp1 Middle East respiratory syndrome-related coronavirus	NF-kB Rattus norvegicus	0.5428	weak	likely
nsp1 Middle East respiratory syndrome-related coronavirus	STAT2 Rattus norvegicus	0.5427	weak	likely
IRF9 Felis catus	M protein Severe acute respiratory syndrome-related coronavirus	0.5425	weak	likely
RIG-I Homo sapiens	M protein Severe acute respiratory syndrome coronavirus 2	0.542	weak	likely
ORF3b Severe acute respiratory syndrome-related coronavirus	MAVS Macaca mulatta	0.5419	weak	likely
STAT1 Macaca mulatta	ORF6 Severe acute respiratory syndrome-related coronavirus	0.5419	weak	likely
nsp1 Middle East respiratory syndrome-related coronavirus	IRF3 Felis catus	0.5417	weak	likely
PLpro Severe acute respiratory syndrome-related coronavirus	MAVS Camelus dromedarius	0.5414	weak	likely
ACE2 Canis lupus familiaris	ORF3b Severe acute respiratory syndrome-related coronavirus	0.5406	weak	likely
ORF3b Severe acute respiratory syndrome-related coronavirus	MAVS Canis lupus familiaris	0.5394	weak	likely
nsp15 Severe acute respiratory syndrome-related coronavirus	STAT1 Ovis aries	0.5394	weak	likely
ORF4b Middle East respiratory syndrome-related coronavirus	IRF3 Bos taurus	0.5392	weak	likely
nsp15 Severe acute respiratory syndrome-related coronavirus	STAT2 Canis lupus familiaris	0.539	weak	likely
nsp1 Severe acute respiratory syndrome-related coronavirus	IRF7 Homo sapiens	0.5378	weak	likely
ORF6 Severe acute respiratory syndrome-related coronavirus	STAT2 Camelus dromedarius	0.537	weak	likely
nsp15 Severe acute respiratory syndrome-related coronavirus	IRF3 Canis lupus familiaris	0.537	weak	likely
ORF6 Severe acute respiratory syndrome coronavirus 2	TBK1 Mesocricetus auratus	0.5367	weak	likely
STAT2 Macaca mulatta	PLpro Middle East respiratory syndrome-related coronavirus	0.5366	weak	likely
nsp15 Severe acute respiratory syndrome-related coronavirus	IRF9 Camelus dromedarius	0.5365	weak	likely
IRF9 Macaca mulatta	ORF3b Severe acute respiratory syndrome-related coronavirus	0.5346	weak	likely
IRF9 Felis catus	PLpro Severe acute respiratory syndrome-related coronavirus	0.5343	weak	likely
PLpro Middle East respiratory syndrome-related coronavirus	TBK1 Mesocricetus auratus	0.5342	weak	likely
IRF3 Rhinolophus ferrumequinum	ORF4a Human coronavirus 229E	0.5341	weak	likely
IRF3 Camelus dromedarius	ORF6 Severe acute respiratory syndrome coronavirus 2	0.5326	weak	likely
nsp15 Severe acute respiratory syndrome coronavirus 2	PRKRA Rhinolophus ferrumequinum	0.5324	weak	likely
STAT2 Mesocricetus auratus	PLpro Middle East respiratory syndrome-related coronavirus	0.5323	weak	likely
ORF4b Middle East respiratory syndrome-related coronavirus	IRF3 Macaca mulatta	0.5323	weak	likely
nsp1 Middle East respiratory syndrome-related coronavirus	STAT2 Mus musculus	0.532	weak	likely
IRF9 Rhinolophus ferrumequinum	ORF4b Middle East respiratory syndrome-related coronavirus	0.5319	weak	likely
nsp15 Severe acute respiratory syndrome coronavirus 2	STAT1 Mus musculus	0.5311	weak	likely
nsp15 Severe acute respiratory syndrome-related coronavirus	DPP4 Rhinolophus ferrumequinum	0.531	weak	likely
M protein Severe acute respiratory syndrome-related coronavirus	MAVS Camelus dromedarius	0.5308	weak	likely
IRF3 Bos taurus	ORF4a Middle East respiratory syndrome-related coronavirus	0.5305	weak	likely
ORF4a Middle East respiratory syndrome-related coronavirus	MAVS Rhinolophus ferrumequinum	0.5302	weak	likely
PRKRA Rattus norvegicus	M protein Middle East respiratory syndrome-related coronavirus	0.5299	weak	likely
MDA5 Homo sapiens	PLpro Middle East respiratory syndrome-related coronavirus	0.5296	weak	likely
nsp15 Severe acute respiratory syndrome-related coronavirus	IRF3 Bos taurus	0.5295	weak	likely
ORF4b Middle East respiratory syndrome-related coronavirus	PRKRA Felis catus	0.5293	weak	likely
STAT1 Homo sapiens	ORF4a Human coronavirus 229E	0.5292	weak	likely
nsp15 Severe acute respiratory syndrome coronavirus 2	STAT2 Canis lupus familiaris	0.529	weak	likely
N protein Severe acute respiratory syndrome-related coronavirus	DPP4 Rattus norvegicus	0.5286	weak	likely
RIG-I Mesocricetus auratus	PLpro Severe acute respiratory syndrome-related coronavirus	0.5286	weak	likely
ORF4b Middle East respiratory syndrome-related coronavirus	TBK1 Rhinolophus ferrumequinum	0.5285	weak	likely
STAT1 Camelus dromedarius	nsp1 Severe acute respiratory syndrome-related coronavirus	0.5279	weak	likely
MDA5 Rattus norvegicus	PLpro Middle East respiratory syndrome-related coronavirus	0.5276	weak	likely
nsp1 Middle East respiratory syndrome-related coronavirus	IRF3 Rhinolophus ferrumequinum	0.5275	weak	likely
nsp15 Severe acute respiratory syndrome coronavirus 2	PRKRA Felis catus	0.5261	weak	likely
PRKRA Rattus norvegicus	ORF6 Severe acute respiratory syndrome coronavirus 2	0.526	weak	likely
nsp1 Middle East respiratory syndrome-related coronavirus	MDA5 Homo sapiens	0.5258	weak	likely
nsp1 Severe acute respiratory syndrome-related coronavirus	IRF3 Macaca mulatta	0.5257	weak	likely
nsp15 Severe acute respiratory syndrome coronavirus 2	TBK1 Camelus dromedarius	0.5257	weak	likely
nsp15 Severe acute respiratory syndrome coronavirus 2	MAVS Mus musculus	0.5246	weak	likely
STAT1 Mus musculus	PLpro Middle East respiratory syndrome-related coronavirus	0.5238	weak	likely
N protein Severe acute respiratory syndrome-related coronavirus	TBK1 Macaca mulatta	0.5232	weak	likely
RIG-I Rattus norvegicus	M protein Severe acute respiratory syndrome coronavirus 2	0.5232	weak	likely
STAT2 Mesocricetus auratus	M protein Severe acute respiratory syndrome-related coronavirus	0.523	weak	likely
IRF3 Ictidomys tridecemlineatus	M protein Severe acute respiratory syndrome-related coronavirus	0.522	weak	likely
PRKRA Felis catus	ORF3b Severe acute respiratory syndrome-related coronavirus	0.5218	weak	likely
nsp1 Severe acute respiratory syndrome-related coronavirus	MAVS Rhinolophus ferrumequinum	0.5217	weak	likely
M protein Severe acute respiratory syndrome-related coronavirus	MAVS Mus musculus	0.5216	weak	likely
ORF4b Middle East respiratory syndrome-related coronavirus	NF-kB Mesocricetus auratus	0.5215	weak	likely
nsp1 Middle East respiratory syndrome-related coronavirus	MAVS Rattus norvegicus	0.5214	weak	likely
ACE2 Rhinolophus ferrumequinum	M protein Severe acute respiratory syndrome-related coronavirus	0.5206	weak	likely
ACE2 Camelus dromedarius	PLpro Middle East respiratory syndrome-related coronavirus	0.5203	weak	likely
PRKRA Rhinolophus ferrumequinum	ORF3b Severe acute respiratory syndrome-related coronavirus	0.5201	weak	likely
nsp15 Severe acute respiratory syndrome coronavirus 2	MAVS Macaca mulatta	0.52	weak	likely
MDA5 Camelus dromedarius	ORF6 Severe acute respiratory syndrome-related coronavirus	0.5198	weak	likely
IRF9 Camelus dromedarius	ORF6 Severe acute respiratory syndrome coronavirus 2	0.5187	weak	likely
nsp1 Severe acute respiratory syndrome-related coronavirus	NF-kB Camelus dromedarius	0.5186	weak	likely
ACE2 Homo sapiens	PLpro Middle East respiratory syndrome-related coronavirus	0.5181	weak	likely
ACE2 Rhinolophus ferrumequinum	ORF3b Severe acute respiratory syndrome-related coronavirus	0.5178	weak	likely
ORF4a Middle East respiratory syndrome-related coronavirus	NF-kB Ovis aries	0.5176	weak	likely
IRF9 Rattus norvegicus	nsp1 Middle East respiratory syndrome-related coronavirus	0.5174	weak	likely
STAT2 Homo sapiens	PLpro Middle East respiratory syndrome-related coronavirus	0.5166	weak	likely
DPP4 Camelus dromedarius	M protein Middle East respiratory syndrome-related coronavirus	0.5154	weak	likely
ORF4b Middle East respiratory syndrome-related coronavirus	NF-kB Equus caballus	0.5151	weak	likely
ACE2 Homo sapiens	ORF6 Severe acute respiratory syndrome coronavirus 2	0.515	weak	likely
STAT1 Rattus norvegicus	PLpro Middle East respiratory syndrome-related coronavirus	0.5141	weak	likely
IRF3 Mesocricetus auratus	PLpro Severe acute respiratory syndrome-related coronavirus	0.5133	weak	likely
IRF3 Rattus norvegicus	M protein Severe acute respiratory syndrome coronavirus 2	0.5132	weak	likely
STAT1 Mesocricetus auratus	ORF6 Severe acute respiratory syndrome-related coronavirus	0.5132	weak	likely
Spike Severe acute respiratory syndrome-related coronavirus	ACE2 Mus musculus	0.5131	weak	likely
STAT1 Homo sapiens	PLpro Middle East respiratory syndrome-related coronavirus	0.5119	weak	likely
IRF9 Homo sapiens	ORF4a Human coronavirus 229E	0.5119	weak	likely
NF-kB Ovis aries	M protein Middle East respiratory syndrome-related coronavirus	0.5118	weak	likely
RIG-I Canis lupus familiaris	M protein Middle East respiratory syndrome-related coronavirus	0.5118	weak	likely
ORF4a Middle East respiratory syndrome-related coronavirus	STAT2 Macaca mulatta	0.5115	weak	likely
Spike Human coronavirus OC43	ACE2 Felis catus	0.511	weak	likely
IRF7 Mus musculus	ORF3b Severe acute respiratory syndrome-related coronavirus	0.5106	weak	likely
ORF3b Severe acute respiratory syndrome-related coronavirus	TBK1 Canis lupus familiaris	0.5106	weak	likely
IRF9 Mesocricetus auratus	ORF6 Severe acute respiratory syndrome-related coronavirus	0.5103	weak	likely
PRKRA Homo sapiens	PLpro Severe acute respiratory syndrome-related coronavirus	0.51	weak	likely
IRF3 Mesocricetus auratus	PLpro Middle East respiratory syndrome-related coronavirus	0.5097	weak	likely
RIG-I Homo sapiens	M protein Severe acute respiratory syndrome-related coronavirus	0.5092	weak	likely
NF-kB Equus caballus	ORF3b Severe acute respiratory syndrome-related coronavirus	0.5091	weak	likely
STAT1 Camelus dromedarius	ORF6 Severe acute respiratory syndrome-related coronavirus	0.5089	weak	likely
ORF4b Middle East respiratory syndrome-related coronavirus	IRF3 Canis lupus familiaris	0.5089	weak	likely
ACE2 Mus musculus	ORF3b Severe acute respiratory syndrome-related coronavirus	0.5074	weak	likely
nsp15 Severe acute respiratory syndrome coronavirus 2	STAT2 Mesocricetus auratus	0.507	weak	likely
IRF9 Homo sapiens	nsp1 Middle East respiratory syndrome-related coronavirus	0.5063	weak	likely
Spike Human coronavirus 229E	ACE2 Camelus dromedarius	0.5059	weak	likely
ACE2 Rattus norvegicus	PLpro Middle East respiratory syndrome-related coronavirus	0.5058	weak	likely
nsp15 Severe acute respiratory syndrome coronavirus 2	MDA5 Mesocricetus auratus	0.5041	weak	likely
ORF6 Severe acute respiratory syndrome-related coronavirus	STAT2 Pan troglodytes	0.5041	weak	likely
IRF9 Sus scrofa domesticus	M protein Middle East respiratory syndrome-related coronavirus	0.5039	weak	likely
MDA5 Macaca mulatta	ORF3b Severe acute respiratory syndrome-related coronavirus	0.5035	weak	likely
ACE2 Mus musculus	ORF4a Middle East respiratory syndrome-related coronavirus	0.5032	weak	likely
STAT1 Ovis aries	M protein Middle East respiratory syndrome-related coronavirus	0.5028	weak	likely
nsp1 Severe acute respiratory syndrome-related coronavirus	NF-kB Mesocricetus auratus	0.5025	weak	likely
ORF4b Middle East respiratory syndrome-related coronavirus	IRF3 Oryctolagus cuniculus	0.5024	weak	likely
MDA5 Macaca mulatta	ORF6 Severe acute respiratory syndrome-related coronavirus	0.502	weak	likely
ORF4b Middle East respiratory syndrome-related coronavirus	IRF3 Equus caballus	0.5009	weak	likely
STAT1 Gallus gallus	ORF3b Severe acute respiratory syndrome-related coronavirus	0.5006	weak	likely
nsp15 Severe acute respiratory syndrome-related coronavirus	STAT2 Ovis aries	0.5003	weak	likely
N protein Severe acute respiratory syndrome-related coronavirus	MDA5 Macaca mulatta	0.4987	weak	likely
IRF3 Mus musculus	N protein Middle East respiratory syndrome-related coronavirus	0.4916	weak	likely
N protein Severe acute respiratory syndrome-related coronavirus	ACE2 Camelus dromedarius	0.4894	weak	likely
Spike Middle East respiratory syndrome-related coronavirus	IRF3 Rhinolophus ferrumequinum	0.7826	strong	unlikely
Spike Middle East respiratory syndrome-related coronavirus	IRF3 Homo sapiens	0.7797	strong	unlikely
Spike Middle East respiratory syndrome-related coronavirus	IRF3 Rattus norvegicus	0.7273	strong	unlikely
Spike Middle East respiratory syndrome-related coronavirus	IRF3 Felis catus	0.72	strong	unlikely
RIG-I Rattus norvegicus	Spike Middle East respiratory syndrome-related coronavirus	0.7163	strong	unlikely
Spike Middle East respiratory syndrome-related coronavirus	MAVS Rattus norvegicus	0.7025	strong	unlikely
Spike Middle East respiratory syndrome-related coronavirus	NF-kB Homo sapiens	0.6822	strong	unlikely
RIG-I Homo sapiens	Spike Middle East respiratory syndrome-related coronavirus	0.6732	strong	unlikely
Spike Middle East respiratory syndrome-related coronavirus	TBK1 Rattus norvegicus	0.6718	strong	unlikely
Spike Middle East respiratory syndrome-related coronavirus	NF-kB Rattus norvegicus	0.6509	strong	unlikely
Spike Severe acute respiratory syndrome-related coronavirus	IRF3 Rattus norvegicus	0.6204	strong	unlikely
RIG-I Mesocricetus auratus	Spike Severe acute respiratory syndrome-related coronavirus	0.6187	strong	unlikely
RIG-I Mus musculus	Spike Severe acute respiratory syndrome coronavirus 2	0.582	strong	unlikely
RIG-I Canis lupus familiaris	Spike Severe acute respiratory syndrome-related coronavirus	0.5526	strong	unlikely
Spike Severe acute respiratory syndrome-related coronavirus	TBK1 Rattus norvegicus	0.5421	strong	unlikely
Spike Severe acute respiratory syndrome-related coronavirus	NF-kB Rhinolophus ferrumequinum	0.5238	strong	unlikely
Spike Severe acute respiratory syndrome coronavirus 2	NF-kB Rhinolophus ferrumequinum	0.5208	strong	unlikely
Spike Severe acute respiratory syndrome coronavirus 2	IRF3 Rhinolophus ferrumequinum	0.8789	weak	unlikely
Spike Middle East respiratory syndrome-related coronavirus	STAT2 Homo sapiens	0.8371	weak	unlikely
Spike Middle East respiratory syndrome-related coronavirus	MAVS Homo sapiens	0.8247	weak	unlikely
Spike Severe acute respiratory syndrome coronavirus 2	IRF3 Homo sapiens	0.8079	weak	unlikely
Spike Severe acute respiratory syndrome coronavirus 2	IRF3 Felis catus	0.7963	weak	unlikely
Spike Severe acute respiratory syndrome coronavirus 2	MAVS Rhinolophus ferrumequinum	0.7897	weak	unlikely
Spike Middle East respiratory syndrome-related coronavirus	STAT2 Rattus norvegicus	0.7637	weak	unlikely
RIG-I Canis lupus familiaris	Spike Severe acute respiratory syndrome coronavirus 2	0.7593	weak	unlikely
Spike Severe acute respiratory syndrome coronavirus 2	NF-kB Homo sapiens	0.7458	weak	unlikely
RIG-I Homo sapiens	Spike Severe acute respiratory syndrome-related coronavirus	0.7143	weak	unlikely
Spike Severe acute respiratory syndrome-related coronavirus	MAVS Rattus norvegicus	0.7056	weak	unlikely
STAT1 Homo sapiens	Spike Middle East respiratory syndrome-related coronavirus	0.6951	weak	unlikely
Spike Severe acute respiratory syndrome coronavirus 2	NF-kB Rattus norvegicus	0.6922	weak	unlikely
RIG-I Mus musculus	Spike Severe acute respiratory syndrome-related coronavirus	0.6813	weak	unlikely
Spike Severe acute respiratory syndrome coronavirus 2	IRF3 Macaca mulatta	0.6757	weak	unlikely
Spike Severe acute respiratory syndrome-related coronavirus	IRF3 Felis catus	0.6616	weak	unlikely
Spike Severe acute respiratory syndrome coronavirus 2	MDA5 Rattus norvegicus	0.6615	weak	unlikely
Spike Middle East respiratory syndrome-related coronavirus	MAVS Rhinolophus ferrumequinum	0.6572	weak	unlikely
Spike Severe acute respiratory syndrome-related coronavirus	IRF3 Macaca mulatta	0.6566	weak	unlikely
Spike Middle East respiratory syndrome-related coronavirus	NF-kB Mus musculus	0.6509	weak	unlikely
Spike Severe acute respiratory syndrome-related coronavirus	NF-kB Camelus dromedarius	0.6464	weak	unlikely
Spike Middle East respiratory syndrome-related coronavirus	MDA5 Homo sapiens	0.6366	weak	unlikely
RIG-I Rattus norvegicus	Spike Severe acute respiratory syndrome coronavirus 2	0.6364	weak	unlikely
Spike Severe acute respiratory syndrome coronavirus 2	MAVS Felis catus	0.6333	weak	unlikely
RIG-I Homo sapiens	Spike Severe acute respiratory syndrome coronavirus 2	0.6301	weak	unlikely
Spike Severe acute respiratory syndrome-related coronavirus	NF-kB Mus musculus	0.6299	weak	unlikely
Spike Severe acute respiratory syndrome coronavirus 2	IRF3 Rattus norvegicus	0.6127	weak	unlikely
RIG-I Macaca mulatta	Spike Severe acute respiratory syndrome coronavirus 2	0.6093	weak	unlikely
Spike Severe acute respiratory syndrome-related coronavirus	MAVS Rhinolophus ferrumequinum	0.609	weak	unlikely
STAT1 Mus musculus	Spike Severe acute respiratory syndrome-related coronavirus	0.6089	weak	unlikely
STAT1 Rhinolophus ferrumequinum	Spike Severe acute respiratory syndrome-related coronavirus	0.6088	weak	unlikely
STAT1 Felis catus	Spike Severe acute respiratory syndrome coronavirus 2	0.6064	weak	unlikely
RIG-I Mesocricetus auratus	Spike Severe acute respiratory syndrome coronavirus 2	0.6057	weak	unlikely
Spike Middle East respiratory syndrome-related coronavirus	STAT2 Rhinolophus ferrumequinum	0.6003	weak	unlikely
Spike Severe acute respiratory syndrome-related coronavirus	NF-kB Homo sapiens	0.6	weak	unlikely
Spike Severe acute respiratory syndrome-related coronavirus	MAVS Homo sapiens	0.5988	weak	unlikely
STAT1 Felis catus	Spike Severe acute respiratory syndrome-related coronavirus	0.5984	weak	unlikely
STAT1 Rattus norvegicus	Spike Middle East respiratory syndrome-related coronavirus	0.5971	weak	unlikely
Spike Middle East respiratory syndrome-related coronavirus	MDA5 Rattus norvegicus	0.5957	weak	unlikely
Spike Middle East respiratory syndrome-related coronavirus	NF-kB Camelus dromedarius	0.5939	weak	unlikely
Spike Severe acute respiratory syndrome-related coronavirus	IRF3 Homo sapiens	0.593	weak	unlikely
Spike Middle East respiratory syndrome-related coronavirus	IRF3 Camelus dromedarius	0.5922	weak	unlikely
RIG-I Mus musculus	Spike Middle East respiratory syndrome-related coronavirus	0.591	weak	unlikely
Spike Severe acute respiratory syndrome coronavirus 2	TBK1 Rattus norvegicus	0.5903	weak	unlikely
RIG-I Mesocricetus auratus	Spike Middle East respiratory syndrome-related coronavirus	0.5881	weak	unlikely
Spike Severe acute respiratory syndrome-related coronavirus	IRF3 Camelus dromedarius	0.5859	weak	unlikely
Spike Severe acute respiratory syndrome-related coronavirus	IRF3 Mus musculus	0.5842	weak	unlikely
Spike Middle East respiratory syndrome-related coronavirus	TBK1 Camelus dromedarius	0.582	weak	unlikely
STAT1 Mus musculus	Spike Severe acute respiratory syndrome coronavirus 2	0.5814	weak	unlikely
Spike Severe acute respiratory syndrome-related coronavirus	MAVS Felis catus	0.5796	weak	unlikely
STAT1 Rhinolophus ferrumequinum	Spike Severe acute respiratory syndrome coronavirus 2	0.5747	weak	unlikely
Spike Severe acute respiratory syndrome coronavirus 2	NF-kB Mus musculus	0.5744	weak	unlikely
Spike Severe acute respiratory syndrome coronavirus 2	NF-kB Camelus dromedarius	0.5737	weak	unlikely
RIG-I Macaca mulatta	Spike Severe acute respiratory syndrome-related coronavirus	0.5732	weak	unlikely
Spike Middle East respiratory syndrome-related coronavirus	TBK1 Mus musculus	0.5723	weak	unlikely
Spike Middle East respiratory syndrome-related coronavirus	MAVS Mus musculus	0.5703	weak	unlikely
Spike Severe acute respiratory syndrome-related coronavirus	IRF3 Rhinolophus ferrumequinum	0.5638	weak	unlikely
Spike Severe acute respiratory syndrome coronavirus 2	IRF3 Camelus dromedarius	0.5618	weak	unlikely
Spike Severe acute respiratory syndrome-related coronavirus	STAT2 Rhinolophus ferrumequinum	0.5609	weak	unlikely
Spike Severe acute respiratory syndrome coronavirus 2	MAVS Homo sapiens	0.5601	weak	unlikely
STAT1 Homo sapiens	Spike Severe acute respiratory syndrome-related coronavirus	0.5561	weak	unlikely
IRF9 Homo sapiens	Spike Severe acute respiratory syndrome coronavirus 2	0.5531	weak	unlikely
RIG-I Rattus norvegicus	Spike Severe acute respiratory syndrome-related coronavirus	0.5501	weak	unlikely
IRF9 Homo sapiens	Spike Severe acute respiratory syndrome-related coronavirus	0.545	weak	unlikely
Spike Severe acute respiratory syndrome coronavirus 2	IRF3 Canis lupus familiaris	0.5422	weak	unlikely
Spike Severe acute respiratory syndrome coronavirus 2	IRF3 Mus musculus	0.5408	weak	unlikely
Spike Middle East respiratory syndrome-related coronavirus	STAT2 Camelus dromedarius	0.5386	weak	unlikely
Spike Severe acute respiratory syndrome-related coronavirus	MDA5 Rattus norvegicus	0.5379	weak	unlikely
Spike Middle East respiratory syndrome-related coronavirus	TBK1 Homo sapiens	0.5371	weak	unlikely
Spike Severe acute respiratory syndrome-related coronavirus	MDA5 Homo sapiens	0.5349	weak	unlikely
Spike Severe acute respiratory syndrome coronavirus 2	TBK1 Felis catus	0.5336	weak	unlikely
Spike Severe acute respiratory syndrome-related coronavirus	MDA5 Felis catus	0.5334	weak	unlikely
Spike Severe acute respiratory syndrome-related coronavirus	NF-kB Rattus norvegicus	0.5301	weak	unlikely
STAT1 Rattus norvegicus	Spike Severe acute respiratory syndrome coronavirus 2	0.5298	weak	unlikely
Spike Middle East respiratory syndrome-related coronavirus	IRF3 Mus musculus	0.5289	weak	unlikely
Spike Severe acute respiratory syndrome coronavirus 2	TBK1 Homo sapiens	0.525	weak	unlikely
Spike Severe acute respiratory syndrome coronavirus 2	STAT2 Felis catus	0.5236	weak	unlikely
Spike Severe acute respiratory syndrome coronavirus 2	STAT2 Rhinolophus ferrumequinum	0.5232	weak	unlikely
Spike Severe acute respiratory syndrome-related coronavirus	IRF3 Canis lupus familiaris	0.5221	weak	unlikely
Spike Severe acute respiratory syndrome-related coronavirus	TBK1 Homo sapiens	0.5219	weak	unlikely
Spike Severe acute respiratory syndrome-related coronavirus	STAT2 Felis catus	0.521	weak	unlikely
STAT1 Homo sapiens	Spike Severe acute respiratory syndrome coronavirus 2	0.5156	weak	unlikely
IRF9 Felis catus	Spike Severe acute respiratory syndrome coronavirus 2	0.5149	weak	unlikely
Spike Severe acute respiratory syndrome-related coronavirus	TBK1 Felis catus	0.5075	weak	unlikely
IRF9 Felis catus	Spike Severe acute respiratory syndrome-related coronavirus	0.5053	weak	unlikely
Spike Severe acute respiratory syndrome coronavirus 2	MAVS Rattus norvegicus	0.505	weak	unlikely
Spike Severe acute respiratory syndrome coronavirus 2	STAT2 Homo sapiens	0.5042	weak	unlikely
IRF9 Mus musculus	Spike Severe acute respiratory syndrome-related coronavirus	0.504	weak	unlikely
Spike Severe acute respiratory syndrome-related coronavirus	IRF3 Mesocricetus auratus	0.5029	weak	unlikely
Spike Severe acute respiratory syndrome coronavirus 2	MDA5 Homo sapiens	0.502	weak	unlikely
Spike Middle East respiratory syndrome-related coronavirus	NF-kB Rhinolophus ferrumequinum	0.5005	weak	unlikely
